# Supplementary material for: Host shifts in economically significant fruit flies (Diptera: Tephritidae) with high degree of polyphagy
Source: Ecol Evol. 2021 Sep 22;11(20):13692–701. doi: 10.1002/ece3.8135 (PMC8525164; doi:10.1002/ece3.8135)
Supplement: Supplementary file 1 — Data S1 [file ECE3-11-13692-s001.csv]

Tephritid_family	Tephritid_genus	Tephritid_species	SPECIES	GENUS	FAMILY	ORDER
Tephritidae	Bactrocera	Bactrocera albistrigata	Mimusops elengi	Mimusops	Sapotaceae	Ericales
Tephritidae	Bactrocera	Bactrocera albistrigata	Ochrosia oppositifolia	Ochrosia	Apocynaceae	Gentianales
Tephritidae	Bactrocera	Bactrocera albistrigata	Gmelina elliptica	Gmelina	Lamiaceae	Lamiales
Tephritidae	Bactrocera	Bactrocera albistrigata	Terminalia catappa	Terminalia	Combretaceae	Myrtales
Tephritidae	Bactrocera	Bactrocera albistrigata	Terminalia procera	Terminalia	Combretaceae	Myrtales
Tephritidae	Bactrocera	Bactrocera albistrigata	Psidium guajava	Psidium	Myrtaceae	Myrtales
Tephritidae	Bactrocera	Bactrocera albistrigata	Syzygium aqueum	Syzygium	Myrtaceae	Myrtales
Tephritidae	Bactrocera	Bactrocera albistrigata	Syzygium malaccense	Syzygium	Myrtaceae	Myrtales
Tephritidae	Bactrocera	Bactrocera albistrigata	Syzygium samarangense	Syzygium	Myrtaceae	Myrtales
Tephritidae	Bactrocera	Bactrocera albistrigata	Artocarpus heterophyllus	Artocarpus	Moraceae	Rosales
Tephritidae	Bactrocera	Bactrocera albistrigata	Mangifera indica	Mangifera	Anacardiaceae	Sapindales
Tephritidae	Bactrocera	Bactrocera bancroftii	Trichosanthes wawraei	Trichosanthes	Cucurbitaceae	Cucurbitales
Tephritidae	Bactrocera	Bactrocera bancroftii	Pimelodendron amboinicum	Pimelodendron	Euphorbiaceae	Malpighiales
Tephritidae	Bactrocera	Bactrocera bancroftii	Maclura cochinchinensis	Maclura	Moraceae	Rosales
Tephritidae	Bactrocera	Bactrocera bancroftii	Morus nigra	Morus	Moraceae	Rosales
Tephritidae	Bactrocera	Bactrocera bryoniae	Cucumis maderaspatanus	Cucumis	Cucurbitaceae	Cucurbitales
Tephritidae	Bactrocera	Bactrocera bryoniae	Diplocyclos palmatus	Diplocyclos	Cucurbitaceae	Cucurbitales
Tephritidae	Bactrocera	Bactrocera bryoniae	Zehneria cunninghamii	Zehneria	Cucurbitaceae	Cucurbitales
Tephritidae	Bactrocera	Bactrocera bryoniae	Passiflora foetida	Passiflora	Passifloraceae	Malpighiales
Tephritidae	Bactrocera	Bactrocera bryoniae	Passiflora suberosa	Passiflora	Passifloraceae	Malpighiales
Tephritidae	Bactrocera	Bactrocera bryoniae	Capsicum annuum	Capsicum	Solanaceae	Solanales
Tephritidae	Bactrocera	Bactrocera bryoniae	Solanum lycopersicum	Solanum	Solanaceae	Solanales
Tephritidae	Bactrocera	Bactrocera bryoniae	Musa x paradisiaca	Musa	Musaceae	Zingiberales
Tephritidae	Bactrocera	Bactrocera carambolae	Arenga pinnata	Arenga	Arecaceae	Arecales
Tephritidae	Bactrocera	Bactrocera carambolae	Carica papaya	Carica	Caricaceae	Brassicales
Tephritidae	Bactrocera	Bactrocera carambolae	Alangium uniloculare	Alangium	Cornaceae	Cornales
Tephritidae	Bactrocera	Bactrocera carambolae	Chrysophyllum cainito	Chrysophyllum	Sapotaceae	Ericales
Tephritidae	Bactrocera	Bactrocera carambolae	Manilkara littoralis	Manilkara	Sapotaceae	Ericales
Tephritidae	Bactrocera	Bactrocera carambolae	Manilkara zapota	Manilkara	Sapotaceae	Ericales
Tephritidae	Bactrocera	Bactrocera carambolae	Mimusops elengi	Mimusops	Sapotaceae	Ericales
Tephritidae	Bactrocera	Bactrocera carambolae	Planchonella longipetiolata	Planchonella	Sapotaceae	Ericales
Tephritidae	Bactrocera	Bactrocera carambolae	Pouteria caimito	Pouteria	Sapotaceae	Ericales
Tephritidae	Bactrocera	Bactrocera carambolae	Pouteria campechiana	Pouteria	Sapotaceae	Ericales
Tephritidae	Bactrocera	Bactrocera carambolae	Pouteria macrophylla	Pouteria	Sapotaceae	Ericales
Tephritidae	Bactrocera	Bactrocera carambolae	Symplocos cochinchinensis	Symplocos	Symplocaceae	Ericales
Tephritidae	Bactrocera	Bactrocera carambolae	Xanthophyllum amoenum	Xanthophyllum	Polygalaceae	Fabales
Tephritidae	Bactrocera	Bactrocera carambolae	Cascabela thevetia	Cascabela	Apocynaceae	Gentianales
Tephritidae	Bactrocera	Bactrocera carambolae	Fagraea ceilanica	Fagraea	Gentianaceae	Gentianales
Tephritidae	Bactrocera	Bactrocera carambolae	Genipa americana	Genipa	Rubiaceae	Gentianales
Tephritidae	Bactrocera	Bactrocera carambolae	Persea americana	Persea	Lauraceae	Laurales
Tephritidae	Bactrocera	Bactrocera carambolae	Annona montana	Annona	Annonaceae	Magnoliales
Tephritidae	Bactrocera	Bactrocera carambolae	Annona muricata	Annona	Annonaceae	Magnoliales
Tephritidae	Bactrocera	Bactrocera carambolae	Cananga odorata	Cananga	Annonaceae	Magnoliales
Tephritidae	Bactrocera	Bactrocera carambolae	Rollinia mucosa	Rollinia	Annonaceae	Magnoliales
Tephritidae	Bactrocera	Bactrocera carambolae	Uvaria grandiflora	Uvaria	Annonaceae	Magnoliales
Tephritidae	Bactrocera	Bactrocera carambolae	Knema angustifolia	Knema	Myristicaceae	Magnoliales
Tephritidae	Bactrocera	Bactrocera carambolae	Mammea americana	Mammea	Calophyllaceae	Malpighiales
Tephritidae	Bactrocera	Bactrocera carambolae	Chrysobalanus icaco	Chrysobalanus	Chrysobalanaceae	Malpighiales
Tephritidae	Bactrocera	Bactrocera carambolae	Garcinia atroviridis	Garcinia	Clusiaceae	Malpighiales
Tephritidae	Bactrocera	Bactrocera carambolae	Garcinia cowa	Garcinia	Clusiaceae	Malpighiales
Tephritidae	Bactrocera	Bactrocera carambolae	Garcinia dulcis	Garcinia	Clusiaceae	Malpighiales
Tephritidae	Bactrocera	Bactrocera carambolae	Garcinia griffithii	Garcinia	Clusiaceae	Malpighiales
Tephritidae	Bactrocera	Bactrocera carambolae	Garcinia x mangostana	Garcinia	Clusiaceae	Malpighiales
Tephritidae	Bactrocera	Bactrocera carambolae	Irvingia malayana	Irvingia	Irvingiaceae	Malpighiales
Tephritidae	Bactrocera	Bactrocera carambolae	Malpighia emarginata	Malpighia	Malpighiaceae	Malpighiales
Tephritidae	Bactrocera	Bactrocera carambolae	Malpighia glabra	Malpighia	Malpighiaceae	Malpighiales
Tephritidae	Bactrocera	Bactrocera carambolae	Baccaurea motleyana	Baccaurea	Phyllanthaceae	Malpighiales
Tephritidae	Bactrocera	Bactrocera carambolae	Drypetes longifolia	Drypetes	Putranjivaceae	Malpighiales
Tephritidae	Bactrocera	Bactrocera carambolae	Pellacalyx saccardianus	Pellacalyx	Rhizophoraceae	Malpighiales
Tephritidae	Bactrocera	Bactrocera carambolae	Terminalia catappa	Terminalia	Combretaceae	Myrtales
Tephritidae	Bactrocera	Bactrocera carambolae	Terminalia citrina	Terminalia	Combretaceae	Myrtales
Tephritidae	Bactrocera	Bactrocera carambolae	Terminalia procera	Terminalia	Combretaceae	Myrtales
Tephritidae	Bactrocera	Bactrocera carambolae	Punica granatum	Punica	Lythraceae	Myrtales
Tephritidae	Bactrocera	Bactrocera carambolae	Eugenia ligustrina	Eugenia	Myrtaceae	Myrtales
Tephritidae	Bactrocera	Bactrocera carambolae	Eugenia patrisii	Eugenia	Myrtaceae	Myrtales
Tephritidae	Bactrocera	Bactrocera carambolae	Eugenia stipitata	Eugenia	Myrtaceae	Myrtales
Tephritidae	Bactrocera	Bactrocera carambolae	Eugenia uniflora	Eugenia	Myrtaceae	Myrtales
Tephritidae	Bactrocera	Bactrocera carambolae	Psidium cattleianum	Psidium	Myrtaceae	Myrtales
Tephritidae	Bactrocera	Bactrocera carambolae	Psidium guajava	Psidium	Myrtaceae	Myrtales
Tephritidae	Bactrocera	Bactrocera carambolae	Rhodomyrtus tomentosa	Rhodomyrtus	Myrtaceae	Myrtales
Tephritidae	Bactrocera	Bactrocera carambolae	Syzygium aqueum	Syzygium	Myrtaceae	Myrtales
Tephritidae	Bactrocera	Bactrocera carambolae	Syzygium grande	Syzygium	Myrtaceae	Myrtales
Tephritidae	Bactrocera	Bactrocera carambolae	Syzygium jambos	Syzygium	Myrtaceae	Myrtales
Tephritidae	Bactrocera	Bactrocera carambolae	Syzygium malaccense	Syzygium	Myrtaceae	Myrtales
Tephritidae	Bactrocera	Bactrocera carambolae	Syzygium samarangense	Syzygium	Myrtaceae	Myrtales
Tephritidae	Bactrocera	Bactrocera carambolae	Averrhoa bilimbi	Averrhoa	Oxalidaceae	Oxalidales
Tephritidae	Bactrocera	Bactrocera carambolae	Averrhoa carambola	Averrhoa	Oxalidaceae	Oxalidales
Tephritidae	Bactrocera	Bactrocera carambolae	Artocarpus altilis	Artocarpus	Moraceae	Rosales
Tephritidae	Bactrocera	Bactrocera carambolae	Artocarpus elasticus	Artocarpus	Moraceae	Rosales
Tephritidae	Bactrocera	Bactrocera carambolae	Artocarpus heterophyllus	Artocarpus	Moraceae	Rosales
Tephritidae	Bactrocera	Bactrocera carambolae	Artocarpus integer	Artocarpus	Moraceae	Rosales
Tephritidae	Bactrocera	Bactrocera carambolae	Artocarpus lacucha	Artocarpus	Moraceae	Rosales
Tephritidae	Bactrocera	Bactrocera carambolae	Artocarpus odoratissimus	Artocarpus	Moraceae	Rosales
Tephritidae	Bactrocera	Bactrocera carambolae	Artocarpus rigidus	Artocarpus	Moraceae	Rosales
Tephritidae	Bactrocera	Bactrocera carambolae	Ficus grossularioides	Ficus	Moraceae	Rosales
Tephritidae	Bactrocera	Bactrocera carambolae	Ficus hispida	Ficus	Moraceae	Rosales
Tephritidae	Bactrocera	Bactrocera carambolae	Ziziphus jujuba	Ziziphus	Rhamnaceae	Rosales
Tephritidae	Bactrocera	Bactrocera carambolae	Ochanostachys amentacea	Ochanostachys	Olacaceae	Santalales
Tephritidae	Bactrocera	Bactrocera carambolae	Bouea oppositifolia	Bouea	Anacardiaceae	Sapindales
Tephritidae	Bactrocera	Bactrocera carambolae	Mangifera indica	Mangifera	Anacardiaceae	Sapindales
Tephritidae	Bactrocera	Bactrocera carambolae	Spondias dulcis	Spondias	Anacardiaceae	Sapindales
Tephritidae	Bactrocera	Bactrocera carambolae	Spondias mombin	Spondias	Anacardiaceae	Sapindales
Tephritidae	Bactrocera	Bactrocera carambolae	Spondias purpurea	Spondias	Anacardiaceae	Sapindales
Tephritidae	Bactrocera	Bactrocera carambolae	Lansium parasiticum	Lansium	Meliaceae	Sapindales
Tephritidae	Bactrocera	Bactrocera carambolae	Sandoricum koetjape	Sandoricum	Meliaceae	Sapindales
Tephritidae	Bactrocera	Bactrocera carambolae	Citrus aurantiifolia	Citrus	Rutaceae	Sapindales
Tephritidae	Bactrocera	Bactrocera carambolae	Citrus japonica	Citrus	Rutaceae	Sapindales
Tephritidae	Bactrocera	Bactrocera carambolae	Citrus limon	Citrus	Rutaceae	Sapindales
Tephritidae	Bactrocera	Bactrocera carambolae	Citrus paradisi	Citrus	Rutaceae	Sapindales
Tephritidae	Bactrocera	Bactrocera carambolae	Citrus reticulata	Citrus	Rutaceae	Sapindales
Tephritidae	Bactrocera	Bactrocera carambolae	Citrus sinensis	Citrus	Rutaceae	Sapindales
Tephritidae	Bactrocera	Bactrocera carambolae	Citrus x microcarpa	Citrus	Rutaceae	Sapindales
Tephritidae	Bactrocera	Bactrocera carambolae	Paramignya andamanica	Paramignya	Rutaceae	Sapindales
Tephritidae	Bactrocera	Bactrocera carambolae	Tetractomia majus	Tetractomia	Rutaceae	Sapindales
Tephritidae	Bactrocera	Bactrocera carambolae	Lepisanthes fruticosa	Lepisanthes	Sapindaceae	Sapindales
Tephritidae	Bactrocera	Bactrocera carambolae	Otophora alata	Otophora	Sapindaceae	Sapindales
Tephritidae	Bactrocera	Bactrocera carambolae	Capsicum annuum	Capsicum	Solanaceae	Solanales
Tephritidae	Bactrocera	Bactrocera carambolae	Capsicum chinense	Capsicum	Solanaceae	Solanales
Tephritidae	Bactrocera	Bactrocera carambolae	Solanum ferox	Solanum	Solanaceae	Solanales
Tephritidae	Bactrocera	Bactrocera carambolae	Solanum lasiocarpum	Solanum	Solanaceae	Solanales
Tephritidae	Bactrocera	Bactrocera carambolae	Solanum lycopersicum	Solanum	Solanaceae	Solanales
Tephritidae	Bactrocera	Bactrocera carambolae	Musa x paradisiaca	Musa	Musaceae	Zingiberales
Tephritidae	Bactrocera	Bactrocera correcta	Areca catechu	Areca	Arecaceae	Arecales
Tephritidae	Bactrocera	Bactrocera correcta	Capparis sepiaria	Capparis	Capparaceae	Brassicales
Tephritidae	Bactrocera	Bactrocera correcta	Capparis thorelii	Capparis	Capparaceae	Brassicales
Tephritidae	Bactrocera	Bactrocera correcta	Maerua siamensis	Maerua	Capparaceae	Brassicales
Tephritidae	Bactrocera	Bactrocera correcta	Carica papaya	Carica	Caricaceae	Brassicales
Tephritidae	Bactrocera	Bactrocera correcta	Hylocereus undatus	Hylocereus	Cactaceae	Caryophyllales
Tephritidae	Bactrocera	Bactrocera correcta	Opuntia monacantha	Opuntia	Cactaceae	Caryophyllales
Tephritidae	Bactrocera	Bactrocera correcta	Coccinia grandis	Coccinia	Cucurbitaceae	Cucurbitales
Tephritidae	Bactrocera	Bactrocera correcta	Cucumis melo	Cucumis	Cucurbitaceae	Cucurbitales
Tephritidae	Bactrocera	Bactrocera correcta	Careya arborea	Careya	Lecythidaceae	Ericales
Tephritidae	Bactrocera	Bactrocera correcta	Madhuca longifolia	Madhuca	Sapotaceae	Ericales
Tephritidae	Bactrocera	Bactrocera correcta	Manilkara zapota	Manilkara	Sapotaceae	Ericales
Tephritidae	Bactrocera	Bactrocera correcta	Mimusops elengi	Mimusops	Sapotaceae	Ericales
Tephritidae	Bactrocera	Bactrocera correcta	Carissa carandas	Carissa	Apocynaceae	Gentianales
Tephritidae	Bactrocera	Bactrocera correcta	Strychnos potatorum	Strychnos	Loganiaceae	Gentianales
Tephritidae	Bactrocera	Bactrocera correcta	Coffea canephora	Coffea	Rubiaceae	Gentianales
Tephritidae	Bactrocera	Bactrocera correcta	Artabotrys siamensis	Artabotrys	Annonaceae	Magnoliales
Tephritidae	Bactrocera	Bactrocera correcta	Polyalthia longifolia	Polyalthia	Annonaceae	Magnoliales
Tephritidae	Bactrocera	Bactrocera correcta	Knema angustifolia	Knema	Myristicaceae	Magnoliales
Tephritidae	Bactrocera	Bactrocera correcta	Garcinia xanthochymus	Garcinia	Clusiaceae	Malpighiales
Tephritidae	Bactrocera	Bactrocera correcta	Ricinus communis	Ricinus	Euphorbiaceae	Malpighiales
Tephritidae	Bactrocera	Bactrocera correcta	Irvingia malayana	Irvingia	Irvingiaceae	Malpighiales
Tephritidae	Bactrocera	Bactrocera correcta	Malpighia emarginata	Malpighia	Malpighiaceae	Malpighiales
Tephritidae	Bactrocera	Bactrocera correcta	Malpighia glabra	Malpighia	Malpighiaceae	Malpighiales
Tephritidae	Bactrocera	Bactrocera correcta	Baccaurea racemosa	Baccaurea	Phyllanthaceae	Malpighiales
Tephritidae	Bactrocera	Bactrocera correcta	Flueggea virosa	Flueggea	Phyllanthaceae	Malpighiales
Tephritidae	Bactrocera	Bactrocera correcta	Phyllanthus acidus	Phyllanthus	Phyllanthaceae	Malpighiales
Tephritidae	Bactrocera	Bactrocera correcta	Flacourtia indica	Flacourtia	Salicaceae	Malpighiales
Tephritidae	Bactrocera	Bactrocera correcta	Flacourtia jangomas	Flacourtia	Salicaceae	Malpighiales
Tephritidae	Bactrocera	Bactrocera correcta	Dipterocarpus obtusifolius	Dipterocarpus	Dipterocarpaceae	Malvales
Tephritidae	Bactrocera	Bactrocera correcta	Muntingia calabura	Muntingia	Muntingiaceae	Malvales
Tephritidae	Bactrocera	Bactrocera correcta	Terminalia catappa	Terminalia	Combretaceae	Myrtales
Tephritidae	Bactrocera	Bactrocera correcta	Eugenia uniflora	Eugenia	Myrtaceae	Myrtales
Tephritidae	Bactrocera	Bactrocera correcta	Psidium guajava	Psidium	Myrtaceae	Myrtales
Tephritidae	Bactrocera	Bactrocera correcta	Syzygium aqueum	Syzygium	Myrtaceae	Myrtales
Tephritidae	Bactrocera	Bactrocera correcta	Syzygium borneense	Syzygium	Myrtaceae	Myrtales
Tephritidae	Bactrocera	Bactrocera correcta	Syzygium cumini	Syzygium	Myrtaceae	Myrtales
Tephritidae	Bactrocera	Bactrocera correcta	Syzygium jambos	Syzygium	Myrtaceae	Myrtales
Tephritidae	Bactrocera	Bactrocera correcta	Syzygium malaccense	Syzygium	Myrtaceae	Myrtales
Tephritidae	Bactrocera	Bactrocera correcta	Syzygium nervosum	Syzygium	Myrtaceae	Myrtales
Tephritidae	Bactrocera	Bactrocera correcta	Syzygium samarangense	Syzygium	Myrtaceae	Myrtales
Tephritidae	Bactrocera	Bactrocera correcta	Elaeocarpus hygrophilus	Elaeocarpus	Elaeocarpaceae	Oxalidales
Tephritidae	Bactrocera	Bactrocera correcta	Averrhoa carambola	Averrhoa	Oxalidaceae	Oxalidales
Tephritidae	Bactrocera	Bactrocera correcta	Artocarpus integer	Artocarpus	Moraceae	Rosales
Tephritidae	Bactrocera	Bactrocera correcta	Ziziphus jujuba	Ziziphus	Rhamnaceae	Rosales
Tephritidae	Bactrocera	Bactrocera correcta	Ziziphus nummularia	Ziziphus	Rhamnaceae	Rosales
Tephritidae	Bactrocera	Bactrocera correcta	Ziziphus oenopolia	Ziziphus	Rhamnaceae	Rosales
Tephritidae	Bactrocera	Bactrocera correcta	Prunus armeniaca	Prunus	Rosaceae	Rosales
Tephritidae	Bactrocera	Bactrocera correcta	Prunus avium	Prunus	Rosaceae	Rosales
Tephritidae	Bactrocera	Bactrocera correcta	Prunus cerasus	Prunus	Rosaceae	Rosales
Tephritidae	Bactrocera	Bactrocera correcta	Prunus persica	Prunus	Rosaceae	Rosales
Tephritidae	Bactrocera	Bactrocera correcta	Olax scandens	Olax	Olacaceae	Santalales
Tephritidae	Bactrocera	Bactrocera correcta	Santalum album	Santalum	Santalaceae	Santalales
Tephritidae	Bactrocera	Bactrocera correcta	Schoepfia fragrans	Schoepfia	Schoepfiaceae	Santalales
Tephritidae	Bactrocera	Bactrocera correcta	Anacardium occidentale	Anacardium	Anacardiaceae	Sapindales
Tephritidae	Bactrocera	Bactrocera correcta	Bouea macrophylla	Bouea	Anacardiaceae	Sapindales
Tephritidae	Bactrocera	Bactrocera correcta	Bouea oppositifolia	Bouea	Anacardiaceae	Sapindales
Tephritidae	Bactrocera	Bactrocera correcta	Mangifera indica	Mangifera	Anacardiaceae	Sapindales
Tephritidae	Bactrocera	Bactrocera correcta	Spondias dulcis	Spondias	Anacardiaceae	Sapindales
Tephritidae	Bactrocera	Bactrocera correcta	Spondias pinnata	Spondias	Anacardiaceae	Sapindales
Tephritidae	Bactrocera	Bactrocera correcta	Spondias purpurea	Spondias	Anacardiaceae	Sapindales
Tephritidae	Bactrocera	Bactrocera correcta	Heynea trijuga	Heynea	Meliaceae	Sapindales
Tephritidae	Bactrocera	Bactrocera correcta	Sandoricum koetjape	Sandoricum	Meliaceae	Sapindales
Tephritidae	Bactrocera	Bactrocera correcta	Aegle marmelos	Aegle	Rutaceae	Sapindales
Tephritidae	Bactrocera	Bactrocera correcta	Citrus maxima	Citrus	Rutaceae	Sapindales
Tephritidae	Bactrocera	Bactrocera correcta	Citrus reticulata	Citrus	Rutaceae	Sapindales
Tephritidae	Bactrocera	Bactrocera correcta	Dimocarpus longan	Dimocarpus	Sapindaceae	Sapindales
Tephritidae	Bactrocera	Bactrocera correcta	Lepisanthes fruticosa	Lepisanthes	Sapindaceae	Sapindales
Tephritidae	Bactrocera	Bactrocera correcta	Solanum lycopersicum	Solanum	Solanaceae	Solanales
Tephritidae	Bactrocera	Bactrocera correcta	Solanum melongena	Solanum	Solanaceae	Solanales
Tephritidae	Bactrocera	Bactrocera correcta	Musa x paradisiaca	Musa	Musaceae	Zingiberales
Tephritidae	Bactrocera	Bactrocera dorsalis	Adonidia merrillii	Adonidia	Arecaceae	Arecales
Tephritidae	Bactrocera	Bactrocera dorsalis	Areca catechu	Areca	Arecaceae	Arecales
Tephritidae	Bactrocera	Bactrocera dorsalis	Arenga pinnata	Arenga	Arecaceae	Arecales
Tephritidae	Bactrocera	Bactrocera dorsalis	Arenga westerhoutii	Arenga	Arecaceae	Arecales
Tephritidae	Bactrocera	Bactrocera dorsalis	Borassus flabellifer	Borassus	Arecaceae	Arecales
Tephritidae	Bactrocera	Bactrocera dorsalis	Caryota mitis	Caryota	Arecaceae	Arecales
Tephritidae	Bactrocera	Bactrocera dorsalis	Crinum asiaticum	Crinum	Amaryllidaceae	Asparagales
Tephritidae	Bactrocera	Bactrocera dorsalis	Dracaena steudneri	Dracaena	Asparagaceae	Asparagales
Tephritidae	Bactrocera	Bactrocera dorsalis	Papilionanthe teres	Papilionanthe	Orchidaceae	Asparagales
Tephritidae	Bactrocera	Bactrocera dorsalis	Cordia alba	Cordia	Boraginaceae	Boraginales
Tephritidae	Bactrocera	Bactrocera dorsalis	Cordia myxa	Cordia	Boraginaceae	Boraginales
Tephritidae	Bactrocera	Bactrocera dorsalis	Cordia sinensis	Cordia	Boraginaceae	Boraginales
Tephritidae	Bactrocera	Bactrocera dorsalis	Ehretia microphylla	Ehretia	Boraginaceae	Boraginales
Tephritidae	Bactrocera	Bactrocera dorsalis	Capparis sepiaria	Capparis	Capparaceae	Brassicales
Tephritidae	Bactrocera	Bactrocera dorsalis	Maerua duchesnei	Maerua	Capparaceae	Brassicales
Tephritidae	Bactrocera	Bactrocera dorsalis	Carica papaya	Carica	Caricaceae	Brassicales
Tephritidae	Bactrocera	Bactrocera dorsalis	Hylocereus undatus	Hylocereus	Cactaceae	Caryophyllales
Tephritidae	Bactrocera	Bactrocera dorsalis	Pereskia grandiflora	Pereskia	Cactaceae	Caryophyllales
Tephritidae	Bactrocera	Bactrocera dorsalis	Pereskia grandifolia	Pereskia	Cactaceae	Caryophyllales
Tephritidae	Bactrocera	Bactrocera dorsalis	Hanguana malayana	Hanguana	Hanguanaceae	Commelinales
Tephritidae	Bactrocera	Bactrocera dorsalis	Alangium chinense	Alangium	Cornaceae	Cornales
Tephritidae	Bactrocera	Bactrocera dorsalis	Alangium salviifolium	Alangium	Cornaceae	Cornales
Tephritidae	Bactrocera	Bactrocera dorsalis	Benincasa hispida	Benincasa	Cucurbitaceae	Cucurbitales
Tephritidae	Bactrocera	Bactrocera dorsalis	Citrullus colocynthis	Citrullus	Cucurbitaceae	Cucurbitales
Tephritidae	Bactrocera	Bactrocera dorsalis	Citrullus lanatus	Citrullus	Cucurbitaceae	Cucurbitales
Tephritidae	Bactrocera	Bactrocera dorsalis	Coccinia grandis	Coccinia	Cucurbitaceae	Cucurbitales
Tephritidae	Bactrocera	Bactrocera dorsalis	Cucumis ficifolius	Cucumis	Cucurbitaceae	Cucurbitales
Tephritidae	Bactrocera	Bactrocera dorsalis	Cucumis melo	Cucumis	Cucurbitaceae	Cucurbitales
Tephritidae	Bactrocera	Bactrocera dorsalis	Cucumis sativus	Cucumis	Cucurbitaceae	Cucurbitales
Tephritidae	Bactrocera	Bactrocera dorsalis	Cucurbita maxima	Cucurbita	Cucurbitaceae	Cucurbitales
Tephritidae	Bactrocera	Bactrocera dorsalis	Cucurbita pepo	Cucurbita	Cucurbitaceae	Cucurbitales
Tephritidae	Bactrocera	Bactrocera dorsalis	Gymnopetalum scabrum	Gymnopetalum	Cucurbitaceae	Cucurbitales
Tephritidae	Bactrocera	Bactrocera dorsalis	Lagenaria siceraria	Lagenaria	Cucurbitaceae	Cucurbitales
Tephritidae	Bactrocera	Bactrocera dorsalis	Luffa acutangula	Luffa	Cucurbitaceae	Cucurbitales
Tephritidae	Bactrocera	Bactrocera dorsalis	Luffa cylindrica	Luffa	Cucurbitaceae	Cucurbitales
Tephritidae	Bactrocera	Bactrocera dorsalis	Momordica charantia	Momordica	Cucurbitaceae	Cucurbitales
Tephritidae	Bactrocera	Bactrocera dorsalis	Trichosanthes pilosa	Trichosanthes	Cucurbitaceae	Cucurbitales
Tephritidae	Bactrocera	Bactrocera dorsalis	Zehneria wallichii	Zehneria	Cucurbitaceae	Cucurbitales
Tephritidae	Bactrocera	Bactrocera dorsalis	Dillenia obovata	Dillenia	Dilleniaceae	Dilleniales
Tephritidae	Bactrocera	Bactrocera dorsalis	Sambucus javanica	Sambucus	Adoxaceae	Dipsacales
Tephritidae	Bactrocera	Bactrocera dorsalis	Diospyros areolata	Diospyros	Ebenaceae	Ericales
Tephritidae	Bactrocera	Bactrocera dorsalis	Diospyros castanea	Diospyros	Ebenaceae	Ericales
Tephritidae	Bactrocera	Bactrocera dorsalis	Diospyros decandra	Diospyros	Ebenaceae	Ericales
Tephritidae	Bactrocera	Bactrocera dorsalis	Diospyros diepenhorstii	Diospyros	Ebenaceae	Ericales
Tephritidae	Bactrocera	Bactrocera dorsalis	Diospyros discolor	Diospyros	Ebenaceae	Ericales
Tephritidae	Bactrocera	Bactrocera dorsalis	Diospyros glandulosa	Diospyros	Ebenaceae	Ericales
Tephritidae	Bactrocera	Bactrocera dorsalis	Diospyros kaki	Diospyros	Ebenaceae	Ericales
Tephritidae	Bactrocera	Bactrocera dorsalis	Diospyros lotus	Diospyros	Ebenaceae	Ericales
Tephritidae	Bactrocera	Bactrocera dorsalis	Diospyros malabarica	Diospyros	Ebenaceae	Ericales
Tephritidae	Bactrocera	Bactrocera dorsalis	Diospyros mespiliformis	Diospyros	Ebenaceae	Ericales
Tephritidae	Bactrocera	Bactrocera dorsalis	Diospyros mollis	Diospyros	Ebenaceae	Ericales
Tephritidae	Bactrocera	Bactrocera dorsalis	Diospyros montana	Diospyros	Ebenaceae	Ericales
Tephritidae	Bactrocera	Bactrocera dorsalis	Vaccinium corymbosum	Vaccinium	Ericaceae	Ericales
Tephritidae	Bactrocera	Bactrocera dorsalis	Vaccinium reticulatum	Vaccinium	Ericaceae	Ericales
Tephritidae	Bactrocera	Bactrocera dorsalis	Barringtonia edulis	Barringtonia	Lecythidaceae	Ericales
Tephritidae	Bactrocera	Bactrocera dorsalis	Careya arborea	Careya	Lecythidaceae	Ericales
Tephritidae	Bactrocera	Bactrocera dorsalis	Ardisia crenata	Ardisia	Primulaceae	Ericales
Tephritidae	Bactrocera	Bactrocera dorsalis	Chrysophyllum albidum	Chrysophyllum	Sapotaceae	Ericales
Tephritidae	Bactrocera	Bactrocera dorsalis	Chrysophyllum cainito	Chrysophyllum	Sapotaceae	Ericales
Tephritidae	Bactrocera	Bactrocera dorsalis	Chrysophyllum roxburghii	Chrysophyllum	Sapotaceae	Ericales
Tephritidae	Bactrocera	Bactrocera dorsalis	Manilkara zapota	Manilkara	Sapotaceae	Ericales
Tephritidae	Bactrocera	Bactrocera dorsalis	Mimusops elengi	Mimusops	Sapotaceae	Ericales
Tephritidae	Bactrocera	Bactrocera dorsalis	Palaquium maingayi	Palaquium	Sapotaceae	Ericales
Tephritidae	Bactrocera	Bactrocera dorsalis	Planchonella duclitan	Planchonella	Sapotaceae	Ericales
Tephritidae	Bactrocera	Bactrocera dorsalis	Pouteria caimito	Pouteria	Sapotaceae	Ericales
Tephritidae	Bactrocera	Bactrocera dorsalis	Pouteria campechiana	Pouteria	Sapotaceae	Ericales
Tephritidae	Bactrocera	Bactrocera dorsalis	Pouteria sapota	Pouteria	Sapotaceae	Ericales
Tephritidae	Bactrocera	Bactrocera dorsalis	Vitellaria paradoxa	Vitellaria	Sapotaceae	Ericales
Tephritidae	Bactrocera	Bactrocera dorsalis	Adenanthera pavonina	Adenanthera	Fabaceae	Fabales
Tephritidae	Bactrocera	Bactrocera dorsalis	Afzelia xylocarpa	Afzelia	Fabaceae	Fabales
Tephritidae	Bactrocera	Bactrocera dorsalis	Cordyla africana	Cordyla	Fabaceae	Fabales
Tephritidae	Bactrocera	Bactrocera dorsalis	Cordyla pinnata	Cordyla	Fabaceae	Fabales
Tephritidae	Bactrocera	Bactrocera dorsalis	Inocarpus fagifer	Inocarpus	Fabaceae	Fabales
Tephritidae	Bactrocera	Bactrocera dorsalis	Parkia biglobosa	Parkia	Fabaceae	Fabales
Tephritidae	Bactrocera	Bactrocera dorsalis	Parkia speciosa	Parkia	Fabaceae	Fabales
Tephritidae	Bactrocera	Bactrocera dorsalis	Phaseolus vulgaris	Phaseolus	Fabaceae	Fabales
Tephritidae	Bactrocera	Bactrocera dorsalis	Sesbania grandiflora	Sesbania	Fabaceae	Fabales
Tephritidae	Bactrocera	Bactrocera dorsalis	Xanthophyllum flavescens	Xanthophyllum	Polygalaceae	Fabales
Tephritidae	Bactrocera	Bactrocera dorsalis	Juglans hindsii	Juglans	Juglandaceae	Fagales
Tephritidae	Bactrocera	Bactrocera dorsalis	Carissa carandas	Carissa	Apocynaceae	Gentianales
Tephritidae	Bactrocera	Bactrocera dorsalis	Carissa spinarum	Carissa	Apocynaceae	Gentianales
Tephritidae	Bactrocera	Bactrocera dorsalis	Cascabela thevetia	Cascabela	Apocynaceae	Gentianales
Tephritidae	Bactrocera	Bactrocera dorsalis	Cerbera manghas	Cerbera	Apocynaceae	Gentianales
Tephritidae	Bactrocera	Bactrocera dorsalis	Landolphia heudelotii	Landolphia	Apocynaceae	Gentianales
Tephritidae	Bactrocera	Bactrocera dorsalis	Saba comorensis	Saba	Apocynaceae	Gentianales
Tephritidae	Bactrocera	Bactrocera dorsalis	Saba senegalensis	Saba	Apocynaceae	Gentianales
Tephritidae	Bactrocera	Bactrocera dorsalis	Willughbeia edulis	Willughbeia	Apocynaceae	Gentianales
Tephritidae	Bactrocera	Bactrocera dorsalis	Fagraea ceilanica	Fagraea	Gentianaceae	Gentianales
Tephritidae	Bactrocera	Bactrocera dorsalis	Strychnos mellodora	Strychnos	Loganiaceae	Gentianales
Tephritidae	Bactrocera	Bactrocera dorsalis	Strychnos nux-vomica	Strychnos	Loganiaceae	Gentianales
Tephritidae	Bactrocera	Bactrocera dorsalis	Breonia chinensis	Breonia	Rubiaceae	Gentianales
Tephritidae	Bactrocera	Bactrocera dorsalis	Coffea arabica	Coffea	Rubiaceae	Gentianales
Tephritidae	Bactrocera	Bactrocera dorsalis	Coffea canephora	Coffea	Rubiaceae	Gentianales
Tephritidae	Bactrocera	Bactrocera dorsalis	Ixora casei	Ixora	Rubiaceae	Gentianales
Tephritidae	Bactrocera	Bactrocera dorsalis	Ixora javanica	Ixora	Rubiaceae	Gentianales
Tephritidae	Bactrocera	Bactrocera dorsalis	Ixora macrothyrsa	Ixora	Rubiaceae	Gentianales
Tephritidae	Bactrocera	Bactrocera dorsalis	Morinda citrifolia	Morinda	Rubiaceae	Gentianales
Tephritidae	Bactrocera	Bactrocera dorsalis	Morinda coreia	Morinda	Rubiaceae	Gentianales
Tephritidae	Bactrocera	Bactrocera dorsalis	Morinda umbellata	Morinda	Rubiaceae	Gentianales
Tephritidae	Bactrocera	Bactrocera dorsalis	Nauclea orientalis	Nauclea	Rubiaceae	Gentianales
Tephritidae	Bactrocera	Bactrocera dorsalis	Neonauclea purpurea	Neonauclea	Rubiaceae	Gentianales
Tephritidae	Bactrocera	Bactrocera dorsalis	Ochreinauclea maingayi	Ochreinauclea	Rubiaceae	Gentianales
Tephritidae	Bactrocera	Bactrocera dorsalis	Sarcocephalus latifolius	Sarcocephalus	Rubiaceae	Gentianales
Tephritidae	Bactrocera	Bactrocera dorsalis	Crescentia cujete	Crescentia	Bignoniaceae	Lamiales
Tephritidae	Bactrocera	Bactrocera dorsalis	Callicarpa longifolia	Callicarpa	Lamiaceae	Lamiales
Tephritidae	Bactrocera	Bactrocera dorsalis	Gmelina elliptica	Gmelina	Lamiaceae	Lamiales
Tephritidae	Bactrocera	Bactrocera dorsalis	Gmelina philippensis	Gmelina	Lamiaceae	Lamiales
Tephritidae	Bactrocera	Bactrocera dorsalis	Premna serratifolia	Premna	Lamiaceae	Lamiales
Tephritidae	Bactrocera	Bactrocera dorsalis	Chionanthus parkinsonii	Chionanthus	Oleaceae	Lamiales
Tephritidae	Bactrocera	Bactrocera dorsalis	Myxopyrum smilacifolium	Myxopyrum	Oleaceae	Lamiales
Tephritidae	Bactrocera	Bactrocera dorsalis	Litsea glutinosa	Litsea	Lauraceae	Laurales
Tephritidae	Bactrocera	Bactrocera dorsalis	Litsea salicifolia	Litsea	Lauraceae	Laurales
Tephritidae	Bactrocera	Bactrocera dorsalis	Persea americana	Persea	Lauraceae	Laurales
Tephritidae	Bactrocera	Bactrocera dorsalis	Annona cherimola	Annona	Annonaceae	Magnoliales
Tephritidae	Bactrocera	Bactrocera dorsalis	Annona macroprophyllata	Annona	Annonaceae	Magnoliales
Tephritidae	Bactrocera	Bactrocera dorsalis	Annona montana	Annona	Annonaceae	Magnoliales
Tephritidae	Bactrocera	Bactrocera dorsalis	Annona muricata	Annona	Annonaceae	Magnoliales
Tephritidae	Bactrocera	Bactrocera dorsalis	Annona reticulata	Annona	Annonaceae	Magnoliales
Tephritidae	Bactrocera	Bactrocera dorsalis	Annona senegalensis	Annona	Annonaceae	Magnoliales
Tephritidae	Bactrocera	Bactrocera dorsalis	Annona squamosa	Annona	Annonaceae	Magnoliales
Tephritidae	Bactrocera	Bactrocera dorsalis	Artabotrys monteiroae	Artabotrys	Annonaceae	Magnoliales
Tephritidae	Bactrocera	Bactrocera dorsalis	Artabotrys siamensis	Artabotrys	Annonaceae	Magnoliales
Tephritidae	Bactrocera	Bactrocera dorsalis	Cananga odorata	Cananga	Annonaceae	Magnoliales
Tephritidae	Bactrocera	Bactrocera dorsalis	Desmos chinensis	Desmos	Annonaceae	Magnoliales
Tephritidae	Bactrocera	Bactrocera dorsalis	Mitrephora teysmannii	Mitrephora	Annonaceae	Magnoliales
Tephritidae	Bactrocera	Bactrocera dorsalis	Polyalthia longifolia	Polyalthia	Annonaceae	Magnoliales
Tephritidae	Bactrocera	Bactrocera dorsalis	Polyalthia simiarum	Polyalthia	Annonaceae	Magnoliales
Tephritidae	Bactrocera	Bactrocera dorsalis	Rollinia mucosa	Rollinia	Annonaceae	Magnoliales
Tephritidae	Bactrocera	Bactrocera dorsalis	Uvaria grandiflora	Uvaria	Annonaceae	Magnoliales
Tephritidae	Bactrocera	Bactrocera dorsalis	Uvaria littoralis	Uvaria	Annonaceae	Magnoliales
Tephritidae	Bactrocera	Bactrocera dorsalis	Knema globularia	Knema	Myristicaceae	Magnoliales
Tephritidae	Bactrocera	Bactrocera dorsalis	Myristica subglobosa	Myristica	Myristicaceae	Magnoliales
Tephritidae	Bactrocera	Bactrocera dorsalis	Calophyllum inophyllum	Calophyllum	Calophyllaceae	Malpighiales
Tephritidae	Bactrocera	Bactrocera dorsalis	Mammea siamensis	Mammea	Calophyllaceae	Malpighiales
Tephritidae	Bactrocera	Bactrocera dorsalis	Parinari anamensis	Parinari	Chrysobalanaceae	Malpighiales
Tephritidae	Bactrocera	Bactrocera dorsalis	Garcinia atroviridis	Garcinia	Clusiaceae	Malpighiales
Tephritidae	Bactrocera	Bactrocera dorsalis	Garcinia celebica	Garcinia	Clusiaceae	Malpighiales
Tephritidae	Bactrocera	Bactrocera dorsalis	Garcinia cowa	Garcinia	Clusiaceae	Malpighiales
Tephritidae	Bactrocera	Bactrocera dorsalis	Garcinia dioica	Garcinia	Clusiaceae	Malpighiales
Tephritidae	Bactrocera	Bactrocera dorsalis	Garcinia dulcis	Garcinia	Clusiaceae	Malpighiales
Tephritidae	Bactrocera	Bactrocera dorsalis	Garcinia griffithii	Garcinia	Clusiaceae	Malpighiales
Tephritidae	Bactrocera	Bactrocera dorsalis	Garcinia indica	Garcinia	Clusiaceae	Malpighiales
Tephritidae	Bactrocera	Bactrocera dorsalis	Garcinia mannii	Garcinia	Clusiaceae	Malpighiales
Tephritidae	Bactrocera	Bactrocera dorsalis	Garcinia parvifolia	Garcinia	Clusiaceae	Malpighiales
Tephritidae	Bactrocera	Bactrocera dorsalis	Garcinia prainiana	Garcinia	Clusiaceae	Malpighiales
Tephritidae	Bactrocera	Bactrocera dorsalis	Garcinia x mangostana	Garcinia	Clusiaceae	Malpighiales
Tephritidae	Bactrocera	Bactrocera dorsalis	Garcinia xanthochymus	Garcinia	Clusiaceae	Malpighiales
Tephritidae	Bactrocera	Bactrocera dorsalis	Balakata baccata	Balakata	Euphorbiaceae	Malpighiales
Tephritidae	Bactrocera	Bactrocera dorsalis	Excoecaria agallocha	Excoecaria	Euphorbiaceae	Malpighiales
Tephritidae	Bactrocera	Bactrocera dorsalis	Shirakiopsis indica	Shirakiopsis	Euphorbiaceae	Malpighiales
Tephritidae	Bactrocera	Bactrocera dorsalis	Irvingia gabonensis	Irvingia	Irvingiaceae	Malpighiales
Tephritidae	Bactrocera	Bactrocera dorsalis	Irvingia malayana	Irvingia	Irvingiaceae	Malpighiales
Tephritidae	Bactrocera	Bactrocera dorsalis	Malpighia emarginata	Malpighia	Malpighiaceae	Malpighiales
Tephritidae	Bactrocera	Bactrocera dorsalis	Malpighia glabra	Malpighia	Malpighiaceae	Malpighiales
Tephritidae	Bactrocera	Bactrocera dorsalis	Passiflora edulis	Passiflora	Passifloraceae	Malpighiales
Tephritidae	Bactrocera	Bactrocera dorsalis	Passiflora foetida	Passiflora	Passifloraceae	Malpighiales
Tephritidae	Bactrocera	Bactrocera dorsalis	Passiflora laurifolia	Passiflora	Passifloraceae	Malpighiales
Tephritidae	Bactrocera	Bactrocera dorsalis	Passiflora quadrangularis	Passiflora	Passifloraceae	Malpighiales
Tephritidae	Bactrocera	Bactrocera dorsalis	Passiflora suberosa	Passiflora	Passifloraceae	Malpighiales
Tephritidae	Bactrocera	Bactrocera dorsalis	Passiflora tripartita	Passiflora	Passifloraceae	Malpighiales
Tephritidae	Bactrocera	Bactrocera dorsalis	Antidesma ghaesembilla	Antidesma	Phyllanthaceae	Malpighiales
Tephritidae	Bactrocera	Bactrocera dorsalis	Aporosa villosa	Aporosa	Phyllanthaceae	Malpighiales
Tephritidae	Bactrocera	Bactrocera dorsalis	Baccaurea motleyana	Baccaurea	Phyllanthaceae	Malpighiales
Tephritidae	Bactrocera	Bactrocera dorsalis	Baccaurea racemosa	Baccaurea	Phyllanthaceae	Malpighiales
Tephritidae	Bactrocera	Bactrocera dorsalis	Baccaurea ramiflora	Baccaurea	Phyllanthaceae	Malpighiales
Tephritidae	Bactrocera	Bactrocera dorsalis	Breynia racemosa	Breynia	Phyllanthaceae	Malpighiales
Tephritidae	Bactrocera	Bactrocera dorsalis	Bridelia stipularis	Bridelia	Phyllanthaceae	Malpighiales
Tephritidae	Bactrocera	Bactrocera dorsalis	Flueggea virosa	Flueggea	Phyllanthaceae	Malpighiales
Tephritidae	Bactrocera	Bactrocera dorsalis	Glochidion littorale	Glochidion	Phyllanthaceae	Malpighiales
Tephritidae	Bactrocera	Bactrocera dorsalis	Sauropus androgynus	Sauropus	Phyllanthaceae	Malpighiales
Tephritidae	Bactrocera	Bactrocera dorsalis	Dovyalis hebecarpa	Dovyalis	Salicaceae	Malpighiales
Tephritidae	Bactrocera	Bactrocera dorsalis	Flacourtia indica	Flacourtia	Salicaceae	Malpighiales
Tephritidae	Bactrocera	Bactrocera dorsalis	Flacourtia rukam	Flacourtia	Salicaceae	Malpighiales
Tephritidae	Bactrocera	Bactrocera dorsalis	Abelmoschus esculentus	Abelmoschus	Malvaceae	Malvales
Tephritidae	Bactrocera	Bactrocera dorsalis	Durio zibethinus	Durio	Malvaceae	Malvales
Tephritidae	Bactrocera	Bactrocera dorsalis	Microcos tomentosa	Microcos	Malvaceae	Malvales
Tephritidae	Bactrocera	Bactrocera dorsalis	Theobroma cacao	Theobroma	Malvaceae	Malvales
Tephritidae	Bactrocera	Bactrocera dorsalis	Muntingia calabura	Muntingia	Muntingiaceae	Malvales
Tephritidae	Bactrocera	Bactrocera dorsalis	Terminalia arenicola	Terminalia	Combretaceae	Myrtales
Tephritidae	Bactrocera	Bactrocera dorsalis	Terminalia catappa	Terminalia	Combretaceae	Myrtales
Tephritidae	Bactrocera	Bactrocera dorsalis	Terminalia citrina	Terminalia	Combretaceae	Myrtales
Tephritidae	Bactrocera	Bactrocera dorsalis	Terminalia sericocarpa	Terminalia	Combretaceae	Myrtales
Tephritidae	Bactrocera	Bactrocera dorsalis	Punica granatum	Punica	Lythraceae	Myrtales
Tephritidae	Bactrocera	Bactrocera dorsalis	Acca sellowiana	Acca	Myrtaceae	Myrtales
Tephritidae	Bactrocera	Bactrocera dorsalis	Eugenia reinwardtiana	Eugenia	Myrtaceae	Myrtales
Tephritidae	Bactrocera	Bactrocera dorsalis	Eugenia uniflora	Eugenia	Myrtaceae	Myrtales
Tephritidae	Bactrocera	Bactrocera dorsalis	Plinia cauliflora	Plinia	Myrtaceae	Myrtales
Tephritidae	Bactrocera	Bactrocera dorsalis	Psidium cattleianum	Psidium	Myrtaceae	Myrtales
Tephritidae	Bactrocera	Bactrocera dorsalis	Psidium guajava	Psidium	Myrtaceae	Myrtales
Tephritidae	Bactrocera	Bactrocera dorsalis	Rhodomyrtus tomentosa	Rhodomyrtus	Myrtaceae	Myrtales
Tephritidae	Bactrocera	Bactrocera dorsalis	Syzygium aqueum	Syzygium	Myrtaceae	Myrtales
Tephritidae	Bactrocera	Bactrocera dorsalis	Syzygium aromaticum	Syzygium	Myrtaceae	Myrtales
Tephritidae	Bactrocera	Bactrocera dorsalis	Syzygium borneense	Syzygium	Myrtaceae	Myrtales
Tephritidae	Bactrocera	Bactrocera dorsalis	Syzygium cumini	Syzygium	Myrtaceae	Myrtales
Tephritidae	Bactrocera	Bactrocera dorsalis	Syzygium formosanum	Syzygium	Myrtaceae	Myrtales
Tephritidae	Bactrocera	Bactrocera dorsalis	Syzygium grande	Syzygium	Myrtaceae	Myrtales
Tephritidae	Bactrocera	Bactrocera dorsalis	Syzygium jambos	Syzygium	Myrtaceae	Myrtales
Tephritidae	Bactrocera	Bactrocera dorsalis	Syzygium lineatum	Syzygium	Myrtaceae	Myrtales
Tephritidae	Bactrocera	Bactrocera dorsalis	Syzygium malaccense	Syzygium	Myrtaceae	Myrtales
Tephritidae	Bactrocera	Bactrocera dorsalis	Syzygium megacarpum	Syzygium	Myrtaceae	Myrtales
Tephritidae	Bactrocera	Bactrocera dorsalis	Syzygium nervosum	Syzygium	Myrtaceae	Myrtales
Tephritidae	Bactrocera	Bactrocera dorsalis	Syzygium samarangense	Syzygium	Myrtaceae	Myrtales
Tephritidae	Bactrocera	Bactrocera dorsalis	Icacina oliviformis	Icacina	Icacinaceae	NearGarryales
Tephritidae	Bactrocera	Bactrocera dorsalis	Elaeocarpus hygrophilus	Elaeocarpus	Elaeocarpaceae	Oxalidales
Tephritidae	Bactrocera	Bactrocera dorsalis	Averrhoa bilimbi	Averrhoa	Oxalidaceae	Oxalidales
Tephritidae	Bactrocera	Bactrocera dorsalis	Averrhoa carambola	Averrhoa	Oxalidaceae	Oxalidales
Tephritidae	Bactrocera	Bactrocera dorsalis	Piper nigrum	Piper	Piperaceae	Piperales
Tephritidae	Bactrocera	Bactrocera dorsalis	Fibraurea tinctoria	Fibraurea	Menispermaceae	Ranunculales
Tephritidae	Bactrocera	Bactrocera dorsalis	Celtis tetrandra	Celtis	Cannabaceae	Rosales
Tephritidae	Bactrocera	Bactrocera dorsalis	Artocarpus altilis	Artocarpus	Moraceae	Rosales
Tephritidae	Bactrocera	Bactrocera dorsalis	Artocarpus dadah	Artocarpus	Moraceae	Rosales
Tephritidae	Bactrocera	Bactrocera dorsalis	Artocarpus elasticus	Artocarpus	Moraceae	Rosales
Tephritidae	Bactrocera	Bactrocera dorsalis	Artocarpus heterophyllus	Artocarpus	Moraceae	Rosales
Tephritidae	Bactrocera	Bactrocera dorsalis	Artocarpus integer	Artocarpus	Moraceae	Rosales
Tephritidae	Bactrocera	Bactrocera dorsalis	Artocarpus lacucha	Artocarpus	Moraceae	Rosales
Tephritidae	Bactrocera	Bactrocera dorsalis	Artocarpus lanceifolius	Artocarpus	Moraceae	Rosales
Tephritidae	Bactrocera	Bactrocera dorsalis	Artocarpus nitidus	Artocarpus	Moraceae	Rosales
Tephritidae	Bactrocera	Bactrocera dorsalis	Artocarpus odoratissimus	Artocarpus	Moraceae	Rosales
Tephritidae	Bactrocera	Bactrocera dorsalis	Artocarpus rigidus	Artocarpus	Moraceae	Rosales
Tephritidae	Bactrocera	Bactrocera dorsalis	Artocarpus sericicarpus	Artocarpus	Moraceae	Rosales
Tephritidae	Bactrocera	Bactrocera dorsalis	Ficus auriculata	Ficus	Moraceae	Rosales
Tephritidae	Bactrocera	Bactrocera dorsalis	Ficus benjamina	Ficus	Moraceae	Rosales
Tephritidae	Bactrocera	Bactrocera dorsalis	Ficus carica	Ficus	Moraceae	Rosales
Tephritidae	Bactrocera	Bactrocera dorsalis	Ficus chartacea	Ficus	Moraceae	Rosales
Tephritidae	Bactrocera	Bactrocera dorsalis	Ficus drupacea	Ficus	Moraceae	Rosales
Tephritidae	Bactrocera	Bactrocera dorsalis	Ficus fistulosa	Ficus	Moraceae	Rosales
Tephritidae	Bactrocera	Bactrocera dorsalis	Ficus hirta	Ficus	Moraceae	Rosales
Tephritidae	Bactrocera	Bactrocera dorsalis	Ficus hispida	Ficus	Moraceae	Rosales
Tephritidae	Bactrocera	Bactrocera dorsalis	Ficus microcarpa	Ficus	Moraceae	Rosales
Tephritidae	Bactrocera	Bactrocera dorsalis	Ficus obpyramidata	Ficus	Moraceae	Rosales
Tephritidae	Bactrocera	Bactrocera dorsalis	Ficus oleracea	Ficus	Moraceae	Rosales
Tephritidae	Bactrocera	Bactrocera dorsalis	Ficus ottoniifolia	Ficus	Moraceae	Rosales
Tephritidae	Bactrocera	Bactrocera dorsalis	Ficus polyantha	Ficus	Moraceae	Rosales
Tephritidae	Bactrocera	Bactrocera dorsalis	Ficus racemosa	Ficus	Moraceae	Rosales
Tephritidae	Bactrocera	Bactrocera dorsalis	Ficus religiosa	Ficus	Moraceae	Rosales
Tephritidae	Bactrocera	Bactrocera dorsalis	Ficus sur	Ficus	Moraceae	Rosales
Tephritidae	Bactrocera	Bactrocera dorsalis	Ficus sycomorus	Ficus	Moraceae	Rosales
Tephritidae	Bactrocera	Bactrocera dorsalis	Maclura cochinchinensis	Maclura	Moraceae	Rosales
Tephritidae	Bactrocera	Bactrocera dorsalis	Morus alba	Morus	Moraceae	Rosales
Tephritidae	Bactrocera	Bactrocera dorsalis	Morus australis	Morus	Moraceae	Rosales
Tephritidae	Bactrocera	Bactrocera dorsalis	Morus nigra	Morus	Moraceae	Rosales
Tephritidae	Bactrocera	Bactrocera dorsalis	Streblus asper	Streblus	Moraceae	Rosales
Tephritidae	Bactrocera	Bactrocera dorsalis	Ziziphus jujuba	Ziziphus	Rhamnaceae	Rosales
Tephritidae	Bactrocera	Bactrocera dorsalis	Ziziphus mucronata	Ziziphus	Rhamnaceae	Rosales
Tephritidae	Bactrocera	Bactrocera dorsalis	Ziziphus nummularia	Ziziphus	Rhamnaceae	Rosales
Tephritidae	Bactrocera	Bactrocera dorsalis	Ziziphus oenopolia	Ziziphus	Rhamnaceae	Rosales
Tephritidae	Bactrocera	Bactrocera dorsalis	Cydonia oblonga	Cydonia	Rosaceae	Rosales
Tephritidae	Bactrocera	Bactrocera dorsalis	Eriobotrya japonica	Eriobotrya	Rosaceae	Rosales
Tephritidae	Bactrocera	Bactrocera dorsalis	Fragaria chiloensis	Fragaria	Rosaceae	Rosales
Tephritidae	Bactrocera	Bactrocera dorsalis	Malus domestica	Malus	Rosaceae	Rosales
Tephritidae	Bactrocera	Bactrocera dorsalis	Malus pumila	Malus	Rosaceae	Rosales
Tephritidae	Bactrocera	Bactrocera dorsalis	Prunus armeniaca	Prunus	Rosaceae	Rosales
Tephritidae	Bactrocera	Bactrocera dorsalis	Prunus avium	Prunus	Rosaceae	Rosales
Tephritidae	Bactrocera	Bactrocera dorsalis	Prunus cerasoides	Prunus	Rosaceae	Rosales
Tephritidae	Bactrocera	Bactrocera dorsalis	Prunus cerasus	Prunus	Rosaceae	Rosales
Tephritidae	Bactrocera	Bactrocera dorsalis	Prunus domestica	Prunus	Rosaceae	Rosales
Tephritidae	Bactrocera	Bactrocera dorsalis	Prunus mume	Prunus	Rosaceae	Rosales
Tephritidae	Bactrocera	Bactrocera dorsalis	Prunus persica	Prunus	Rosaceae	Rosales
Tephritidae	Bactrocera	Bactrocera dorsalis	Prunus salicina	Prunus	Rosaceae	Rosales
Tephritidae	Bactrocera	Bactrocera dorsalis	Pyrus communis	Pyrus	Rosaceae	Rosales
Tephritidae	Bactrocera	Bactrocera dorsalis	Pyrus pyrifolia	Pyrus	Rosaceae	Rosales
Tephritidae	Bactrocera	Bactrocera dorsalis	Rubus vestitus	Rubus	Rosaceae	Rosales
Tephritidae	Bactrocera	Bactrocera dorsalis	Olax scandens	Olax	Olacaceae	Santalales
Tephritidae	Bactrocera	Bactrocera dorsalis	Ximenia americana	Ximenia	Olacaceae	Santalales
Tephritidae	Bactrocera	Bactrocera dorsalis	Opilia amentacea	Opilia	Opiliaceae	Santalales
Tephritidae	Bactrocera	Bactrocera dorsalis	Santalum album	Santalum	Santalaceae	Santalales
Tephritidae	Bactrocera	Bactrocera dorsalis	Schoepfia fragrans	Schoepfia	Schoepfiaceae	Santalales
Tephritidae	Bactrocera	Bactrocera dorsalis	Anacardium occidentale	Anacardium	Anacardiaceae	Sapindales
Tephritidae	Bactrocera	Bactrocera dorsalis	Bouea macrophylla	Bouea	Anacardiaceae	Sapindales
Tephritidae	Bactrocera	Bactrocera dorsalis	Bouea oppositifolia	Bouea	Anacardiaceae	Sapindales
Tephritidae	Bactrocera	Bactrocera dorsalis	Haematostaphis barteri	Haematostaphis	Anacardiaceae	Sapindales
Tephritidae	Bactrocera	Bactrocera dorsalis	Holigarna kurzii	Holigarna	Anacardiaceae	Sapindales
Tephritidae	Bactrocera	Bactrocera dorsalis	Mangifera caesia	Mangifera	Anacardiaceae	Sapindales
Tephritidae	Bactrocera	Bactrocera dorsalis	Mangifera caloneura	Mangifera	Anacardiaceae	Sapindales
Tephritidae	Bactrocera	Bactrocera dorsalis	Mangifera foetida	Mangifera	Anacardiaceae	Sapindales
Tephritidae	Bactrocera	Bactrocera dorsalis	Mangifera griffithii	Mangifera	Anacardiaceae	Sapindales
Tephritidae	Bactrocera	Bactrocera dorsalis	Mangifera indica	Mangifera	Anacardiaceae	Sapindales
Tephritidae	Bactrocera	Bactrocera dorsalis	Mangifera laurina	Mangifera	Anacardiaceae	Sapindales
Tephritidae	Bactrocera	Bactrocera dorsalis	Mangifera longipetiolata	Mangifera	Anacardiaceae	Sapindales
Tephritidae	Bactrocera	Bactrocera dorsalis	Mangifera odorata	Mangifera	Anacardiaceae	Sapindales
Tephritidae	Bactrocera	Bactrocera dorsalis	Mangifera pajang	Mangifera	Anacardiaceae	Sapindales
Tephritidae	Bactrocera	Bactrocera dorsalis	Sclerocarya birrea	Sclerocarya	Anacardiaceae	Sapindales
Tephritidae	Bactrocera	Bactrocera dorsalis	Sorindeia madagascariensis	Sorindeia	Anacardiaceae	Sapindales
Tephritidae	Bactrocera	Bactrocera dorsalis	Spondias dulcis	Spondias	Anacardiaceae	Sapindales
Tephritidae	Bactrocera	Bactrocera dorsalis	Spondias mombin	Spondias	Anacardiaceae	Sapindales
Tephritidae	Bactrocera	Bactrocera dorsalis	Spondias pinnata	Spondias	Anacardiaceae	Sapindales
Tephritidae	Bactrocera	Bactrocera dorsalis	Spondias purpurea	Spondias	Anacardiaceae	Sapindales
Tephritidae	Bactrocera	Bactrocera dorsalis	Garuga floribunda	Garuga	Burseraceae	Sapindales
Tephritidae	Bactrocera	Bactrocera dorsalis	Azadirachta excelsa	Azadirachta	Meliaceae	Sapindales
Tephritidae	Bactrocera	Bactrocera dorsalis	Chukrasia tabularis	Chukrasia	Meliaceae	Sapindales
Tephritidae	Bactrocera	Bactrocera dorsalis	Heynea trijuga	Heynea	Meliaceae	Sapindales
Tephritidae	Bactrocera	Bactrocera dorsalis	Lansium parasiticum	Lansium	Meliaceae	Sapindales
Tephritidae	Bactrocera	Bactrocera dorsalis	Sandoricum koetjape	Sandoricum	Meliaceae	Sapindales
Tephritidae	Bactrocera	Bactrocera dorsalis	Aegle marmelos	Aegle	Rutaceae	Sapindales
Tephritidae	Bactrocera	Bactrocera dorsalis	Casimiroa edulis	Casimiroa	Rutaceae	Sapindales
Tephritidae	Bactrocera	Bactrocera dorsalis	Citrus aurantiifolia	Citrus	Rutaceae	Sapindales
Tephritidae	Bactrocera	Bactrocera dorsalis	Citrus hystrix	Citrus	Rutaceae	Sapindales
Tephritidae	Bactrocera	Bactrocera dorsalis	Citrus jambhiri	Citrus	Rutaceae	Sapindales
Tephritidae	Bactrocera	Bactrocera dorsalis	Citrus japonica	Citrus	Rutaceae	Sapindales
Tephritidae	Bactrocera	Bactrocera dorsalis	Citrus limon	Citrus	Rutaceae	Sapindales
Tephritidae	Bactrocera	Bactrocera dorsalis	Citrus maxima	Citrus	Rutaceae	Sapindales
Tephritidae	Bactrocera	Bactrocera dorsalis	Citrus medica	Citrus	Rutaceae	Sapindales
Tephritidae	Bactrocera	Bactrocera dorsalis	Citrus nobilis	Citrus	Rutaceae	Sapindales
Tephritidae	Bactrocera	Bactrocera dorsalis	Citrus paradisi	Citrus	Rutaceae	Sapindales
Tephritidae	Bactrocera	Bactrocera dorsalis	Citrus reticulata	Citrus	Rutaceae	Sapindales
Tephritidae	Bactrocera	Bactrocera dorsalis	Citrus sinensis	Citrus	Rutaceae	Sapindales
Tephritidae	Bactrocera	Bactrocera dorsalis	Citrus swinglei	Citrus	Rutaceae	Sapindales
Tephritidae	Bactrocera	Bactrocera dorsalis	Citrus trifoliata	Citrus	Rutaceae	Sapindales
Tephritidae	Bactrocera	Bactrocera dorsalis	Citrus x aurantium	Citrus	Rutaceae	Sapindales
Tephritidae	Bactrocera	Bactrocera dorsalis	Citrus x latifolia	Citrus	Rutaceae	Sapindales
Tephritidae	Bactrocera	Bactrocera dorsalis	Citrus x microcarpa	Citrus	Rutaceae	Sapindales
Tephritidae	Bactrocera	Bactrocera dorsalis	Clausena lansium	Clausena	Rutaceae	Sapindales
Tephritidae	Bactrocera	Bactrocera dorsalis	Glycosmis pentaphylla	Glycosmis	Rutaceae	Sapindales
Tephritidae	Bactrocera	Bactrocera dorsalis	Murraya paniculata	Murraya	Rutaceae	Sapindales
Tephritidae	Bactrocera	Bactrocera dorsalis	Triphasia trifolia	Triphasia	Rutaceae	Sapindales
Tephritidae	Bactrocera	Bactrocera dorsalis	Allophylus cobbe	Allophylus	Sapindaceae	Sapindales
Tephritidae	Bactrocera	Bactrocera dorsalis	Blighia sapida	Blighia	Sapindaceae	Sapindales
Tephritidae	Bactrocera	Bactrocera dorsalis	Dimocarpus longan	Dimocarpus	Sapindaceae	Sapindales
Tephritidae	Bactrocera	Bactrocera dorsalis	Lepisanthes fruticosa	Lepisanthes	Sapindaceae	Sapindales
Tephritidae	Bactrocera	Bactrocera dorsalis	Lepisanthes rubiginosa	Lepisanthes	Sapindaceae	Sapindales
Tephritidae	Bactrocera	Bactrocera dorsalis	Lepisanthes tetraphylla	Lepisanthes	Sapindaceae	Sapindales
Tephritidae	Bactrocera	Bactrocera dorsalis	Litchi chinensis	Litchi	Sapindaceae	Sapindales
Tephritidae	Bactrocera	Bactrocera dorsalis	Nephelium eriopetalum	Nephelium	Sapindaceae	Sapindales
Tephritidae	Bactrocera	Bactrocera dorsalis	Nephelium lappaceum	Nephelium	Sapindaceae	Sapindales
Tephritidae	Bactrocera	Bactrocera dorsalis	Otophora alata	Otophora	Sapindaceae	Sapindales
Tephritidae	Bactrocera	Bactrocera dorsalis	Simarouba amara	Simarouba	Simaroubaceae	Sapindales
Tephritidae	Bactrocera	Bactrocera dorsalis	Erycibe subspicata	Erycibe	Convolvulaceae	Solanales
Tephritidae	Bactrocera	Bactrocera dorsalis	Merremia vitifolia	Merremia	Convolvulaceae	Solanales
Tephritidae	Bactrocera	Bactrocera dorsalis	Capsicum annuum	Capsicum	Solanaceae	Solanales
Tephritidae	Bactrocera	Bactrocera dorsalis	Physalis angulata	Physalis	Solanaceae	Solanales
Tephritidae	Bactrocera	Bactrocera dorsalis	Physalis minima	Physalis	Solanaceae	Solanales
Tephritidae	Bactrocera	Bactrocera dorsalis	Physalis peruviana	Physalis	Solanaceae	Solanales
Tephritidae	Bactrocera	Bactrocera dorsalis	Solanum aculeatissimum	Solanum	Solanaceae	Solanales
Tephritidae	Bactrocera	Bactrocera dorsalis	Solanum aethiopicum	Solanum	Solanaceae	Solanales
Tephritidae	Bactrocera	Bactrocera dorsalis	Solanum americanum	Solanum	Solanaceae	Solanales
Tephritidae	Bactrocera	Bactrocera dorsalis	Solanum anguivi	Solanum	Solanaceae	Solanales
Tephritidae	Bactrocera	Bactrocera dorsalis	Solanum capsicoides	Solanum	Solanaceae	Solanales
Tephritidae	Bactrocera	Bactrocera dorsalis	Solanum erianthum	Solanum	Solanaceae	Solanales
Tephritidae	Bactrocera	Bactrocera dorsalis	Solanum ferox	Solanum	Solanaceae	Solanales
Tephritidae	Bactrocera	Bactrocera dorsalis	Solanum granuloso-leprosum	Solanum	Solanaceae	Solanales
Tephritidae	Bactrocera	Bactrocera dorsalis	Solanum hazenii	Solanum	Solanaceae	Solanales
Tephritidae	Bactrocera	Bactrocera dorsalis	Solanum incanum	Solanum	Solanaceae	Solanales
Tephritidae	Bactrocera	Bactrocera dorsalis	Solanum lasiocarpum	Solanum	Solanaceae	Solanales
Tephritidae	Bactrocera	Bactrocera dorsalis	Solanum lycopersicum	Solanum	Solanaceae	Solanales
Tephritidae	Bactrocera	Bactrocera dorsalis	Solanum melongena	Solanum	Solanaceae	Solanales
Tephritidae	Bactrocera	Bactrocera dorsalis	Solanum rudepannum	Solanum	Solanaceae	Solanales
Tephritidae	Bactrocera	Bactrocera dorsalis	Solanum seaforthianum	Solanum	Solanaceae	Solanales
Tephritidae	Bactrocera	Bactrocera dorsalis	Solanum sodomeum	Solanum	Solanaceae	Solanales
Tephritidae	Bactrocera	Bactrocera dorsalis	Solanum stramoniifolium	Solanum	Solanaceae	Solanales
Tephritidae	Bactrocera	Bactrocera dorsalis	Solanum torvum	Solanum	Solanaceae	Solanales
Tephritidae	Bactrocera	Bactrocera dorsalis	Solanum trilobatum	Solanum	Solanaceae	Solanales
Tephritidae	Bactrocera	Bactrocera dorsalis	Cissus repens	Cissus	Vitaceae	Vitales
Tephritidae	Bactrocera	Bactrocera dorsalis	Vitis vinifera	Vitis	Vitaceae	Vitales
Tephritidae	Bactrocera	Bactrocera dorsalis	Musa acuminata	Musa	Musaceae	Zingiberales
Tephritidae	Bactrocera	Bactrocera dorsalis	Musa balbisiana	Musa	Musaceae	Zingiberales
Tephritidae	Bactrocera	Bactrocera dorsalis	Musa troglodytarum	Musa	Musaceae	Zingiberales
Tephritidae	Bactrocera	Bactrocera dorsalis	Musa x paradisiaca	Musa	Musaceae	Zingiberales
Tephritidae	Bactrocera	Bactrocera dorsalis	Alpinia mutica	Alpinia	Zingiberaceae	Zingiberales
Tephritidae	Bactrocera	Bactrocera frauenfeldi	Areca catechu	Areca	Arecaceae	Arecales
Tephritidae	Bactrocera	Bactrocera frauenfeldi	Scaevola taccada	Scaevola	Goodeniaceae	Asterales
Tephritidae	Bactrocera	Bactrocera frauenfeldi	Carica papaya	Carica	Caricaceae	Brassicales
Tephritidae	Bactrocera	Bactrocera frauenfeldi	Diospyros discolor	Diospyros	Ebenaceae	Ericales
Tephritidae	Bactrocera	Bactrocera frauenfeldi	Diospyros ebenum	Diospyros	Ebenaceae	Ericales
Tephritidae	Bactrocera	Bactrocera frauenfeldi	Diospyros kaki	Diospyros	Ebenaceae	Ericales
Tephritidae	Bactrocera	Bactrocera frauenfeldi	Diospyros nigra	Diospyros	Ebenaceae	Ericales
Tephritidae	Bactrocera	Bactrocera frauenfeldi	Diospyros virginiana	Diospyros	Ebenaceae	Ericales
Tephritidae	Bactrocera	Bactrocera frauenfeldi	Barringtonia calyptrocalyx	Barringtonia	Lecythidaceae	Ericales
Tephritidae	Bactrocera	Bactrocera frauenfeldi	Barringtonia edulis	Barringtonia	Lecythidaceae	Ericales
Tephritidae	Bactrocera	Bactrocera frauenfeldi	Barringtonia racemosa	Barringtonia	Lecythidaceae	Ericales
Tephritidae	Bactrocera	Bactrocera frauenfeldi	Planchonia careya	Planchonia	Lecythidaceae	Ericales
Tephritidae	Bactrocera	Bactrocera frauenfeldi	Burckella obovata	Burckella	Sapotaceae	Ericales
Tephritidae	Bactrocera	Bactrocera frauenfeldi	Chrysophyllum cainito	Chrysophyllum	Sapotaceae	Ericales
Tephritidae	Bactrocera	Bactrocera frauenfeldi	Manilkara kauki	Manilkara	Sapotaceae	Ericales
Tephritidae	Bactrocera	Bactrocera frauenfeldi	Manilkara zapota	Manilkara	Sapotaceae	Ericales
Tephritidae	Bactrocera	Bactrocera frauenfeldi	Niemeyera prunifera	Niemeyera	Sapotaceae	Ericales
Tephritidae	Bactrocera	Bactrocera frauenfeldi	Pouteria caimito	Pouteria	Sapotaceae	Ericales
Tephritidae	Bactrocera	Bactrocera frauenfeldi	Pouteria campechiana	Pouteria	Sapotaceae	Ericales
Tephritidae	Bactrocera	Bactrocera frauenfeldi	Pouteria sapota	Pouteria	Sapotaceae	Ericales
Tephritidae	Bactrocera	Bactrocera frauenfeldi	Inocarpus fagifer	Inocarpus	Fabaceae	Fabales
Tephritidae	Bactrocera	Bactrocera frauenfeldi	Cerbera manghas	Cerbera	Apocynaceae	Gentianales
Tephritidae	Bactrocera	Bactrocera frauenfeldi	Ochrosia oppositifolia	Ochrosia	Apocynaceae	Gentianales
Tephritidae	Bactrocera	Bactrocera frauenfeldi	Fagraea gracilipes	Fagraea	Gentianaceae	Gentianales
Tephritidae	Bactrocera	Bactrocera frauenfeldi	Guettarda speciosa	Guettarda	Rubiaceae	Gentianales
Tephritidae	Bactrocera	Bactrocera frauenfeldi	Nauclea orientalis	Nauclea	Rubiaceae	Gentianales
Tephritidae	Bactrocera	Bactrocera frauenfeldi	Persea americana	Persea	Lauraceae	Laurales
Tephritidae	Bactrocera	Bactrocera frauenfeldi	Annona muricata	Annona	Annonaceae	Magnoliales
Tephritidae	Bactrocera	Bactrocera frauenfeldi	Annona reticulata	Annona	Annonaceae	Magnoliales
Tephritidae	Bactrocera	Bactrocera frauenfeldi	Annona squamosa	Annona	Annonaceae	Magnoliales
Tephritidae	Bactrocera	Bactrocera frauenfeldi	Cananga odorata	Cananga	Annonaceae	Magnoliales
Tephritidae	Bactrocera	Bactrocera frauenfeldi	Calophyllum inophyllum	Calophyllum	Calophyllaceae	Malpighiales
Tephritidae	Bactrocera	Bactrocera frauenfeldi	Calophyllum peekelii	Calophyllum	Calophyllaceae	Malpighiales
Tephritidae	Bactrocera	Bactrocera frauenfeldi	Mammea odorata	Mammea	Calophyllaceae	Malpighiales
Tephritidae	Bactrocera	Bactrocera frauenfeldi	Garcinia x mangostana	Garcinia	Clusiaceae	Malpighiales
Tephritidae	Bactrocera	Bactrocera frauenfeldi	Garcinia xanthochymus	Garcinia	Clusiaceae	Malpighiales
Tephritidae	Bactrocera	Bactrocera frauenfeldi	Aleurites moluccanus	Aleurites	Euphorbiaceae	Malpighiales
Tephritidae	Bactrocera	Bactrocera frauenfeldi	Malpighia glabra	Malpighia	Malpighiaceae	Malpighiales
Tephritidae	Bactrocera	Bactrocera frauenfeldi	Passiflora edulis	Passiflora	Passifloraceae	Malpighiales
Tephritidae	Bactrocera	Bactrocera frauenfeldi	Baccaurea papuana	Baccaurea	Phyllanthaceae	Malpighiales
Tephritidae	Bactrocera	Bactrocera frauenfeldi	Phaleria macrocarpa	Phaleria	Thymelaeaceae	Malvales
Tephritidae	Bactrocera	Bactrocera frauenfeldi	Terminalia arenicola	Terminalia	Combretaceae	Myrtales
Tephritidae	Bactrocera	Bactrocera frauenfeldi	Terminalia carolinensis	Terminalia	Combretaceae	Myrtales
Tephritidae	Bactrocera	Bactrocera frauenfeldi	Terminalia catappa	Terminalia	Combretaceae	Myrtales
Tephritidae	Bactrocera	Bactrocera frauenfeldi	Terminalia kaernbachii	Terminalia	Combretaceae	Myrtales
Tephritidae	Bactrocera	Bactrocera frauenfeldi	Terminalia muelleri	Terminalia	Combretaceae	Myrtales
Tephritidae	Bactrocera	Bactrocera frauenfeldi	Terminalia samoensis	Terminalia	Combretaceae	Myrtales
Tephritidae	Bactrocera	Bactrocera frauenfeldi	Terminalia sericocarpa	Terminalia	Combretaceae	Myrtales
Tephritidae	Bactrocera	Bactrocera frauenfeldi	Terminalia whitmorei	Terminalia	Combretaceae	Myrtales
Tephritidae	Bactrocera	Bactrocera frauenfeldi	Melastoma malabathricum	Melastoma	Melastomataceae	Myrtales
Tephritidae	Bactrocera	Bactrocera frauenfeldi	Eugenia reinwardtiana	Eugenia	Myrtaceae	Myrtales
Tephritidae	Bactrocera	Bactrocera frauenfeldi	Eugenia uniflora	Eugenia	Myrtaceae	Myrtales
Tephritidae	Bactrocera	Bactrocera frauenfeldi	Psidium cattleianum	Psidium	Myrtaceae	Myrtales
Tephritidae	Bactrocera	Bactrocera frauenfeldi	Psidium guajava	Psidium	Myrtaceae	Myrtales
Tephritidae	Bactrocera	Bactrocera frauenfeldi	Syzygium aqueum	Syzygium	Myrtaceae	Myrtales
Tephritidae	Bactrocera	Bactrocera frauenfeldi	Syzygium branderhorstii	Syzygium	Myrtaceae	Myrtales
Tephritidae	Bactrocera	Bactrocera frauenfeldi	Syzygium forte	Syzygium	Myrtaceae	Myrtales
Tephritidae	Bactrocera	Bactrocera frauenfeldi	Syzygium jambos	Syzygium	Myrtaceae	Myrtales
Tephritidae	Bactrocera	Bactrocera frauenfeldi	Syzygium malaccense	Syzygium	Myrtaceae	Myrtales
Tephritidae	Bactrocera	Bactrocera frauenfeldi	Syzygium pachycladum	Syzygium	Myrtaceae	Myrtales
Tephritidae	Bactrocera	Bactrocera frauenfeldi	Syzygium samarangense	Syzygium	Myrtaceae	Myrtales
Tephritidae	Bactrocera	Bactrocera frauenfeldi	Syzygium suborbiculare	Syzygium	Myrtaceae	Myrtales
Tephritidae	Bactrocera	Bactrocera frauenfeldi	Syzygium tierneyanum	Syzygium	Myrtaceae	Myrtales
Tephritidae	Bactrocera	Bactrocera frauenfeldi	Averrhoa carambola	Averrhoa	Oxalidaceae	Oxalidales
Tephritidae	Bactrocera	Bactrocera frauenfeldi	Artocarpus altilis	Artocarpus	Moraceae	Rosales
Tephritidae	Bactrocera	Bactrocera frauenfeldi	Artocarpus heterophyllus	Artocarpus	Moraceae	Rosales
Tephritidae	Bactrocera	Bactrocera frauenfeldi	Artocarpus mariannensis	Artocarpus	Moraceae	Rosales
Tephritidae	Bactrocera	Bactrocera frauenfeldi	Broussonetia papyrifera	Broussonetia	Moraceae	Rosales
Tephritidae	Bactrocera	Bactrocera frauenfeldi	Ficus carica	Ficus	Moraceae	Rosales
Tephritidae	Bactrocera	Bactrocera frauenfeldi	Ficus copiosa	Ficus	Moraceae	Rosales
Tephritidae	Bactrocera	Bactrocera frauenfeldi	Ficus glandifera	Ficus	Moraceae	Rosales
Tephritidae	Bactrocera	Bactrocera frauenfeldi	Ficus leptoclada	Ficus	Moraceae	Rosales
Tephritidae	Bactrocera	Bactrocera frauenfeldi	Ximenia americana	Ximenia	Olacaceae	Santalales
Tephritidae	Bactrocera	Bactrocera frauenfeldi	Anacardium occidentale	Anacardium	Anacardiaceae	Sapindales
Tephritidae	Bactrocera	Bactrocera frauenfeldi	Dracontomelon dao	Dracontomelon	Anacardiaceae	Sapindales
Tephritidae	Bactrocera	Bactrocera frauenfeldi	Mangifera indica	Mangifera	Anacardiaceae	Sapindales
Tephritidae	Bactrocera	Bactrocera frauenfeldi	Mangifera minor	Mangifera	Anacardiaceae	Sapindales
Tephritidae	Bactrocera	Bactrocera frauenfeldi	Spondias dulcis	Spondias	Anacardiaceae	Sapindales
Tephritidae	Bactrocera	Bactrocera frauenfeldi	Sandoricum koetjape	Sandoricum	Meliaceae	Sapindales
Tephritidae	Bactrocera	Bactrocera frauenfeldi	Casimiroa edulis	Casimiroa	Rutaceae	Sapindales
Tephritidae	Bactrocera	Bactrocera frauenfeldi	Citrus japonica	Citrus	Rutaceae	Sapindales
Tephritidae	Bactrocera	Bactrocera frauenfeldi	Citrus limon	Citrus	Rutaceae	Sapindales
Tephritidae	Bactrocera	Bactrocera frauenfeldi	Citrus maxima	Citrus	Rutaceae	Sapindales
Tephritidae	Bactrocera	Bactrocera frauenfeldi	Citrus medica	Citrus	Rutaceae	Sapindales
Tephritidae	Bactrocera	Bactrocera frauenfeldi	Citrus paradisi	Citrus	Rutaceae	Sapindales
Tephritidae	Bactrocera	Bactrocera frauenfeldi	Citrus reticulata	Citrus	Rutaceae	Sapindales
Tephritidae	Bactrocera	Bactrocera frauenfeldi	Citrus sinensis	Citrus	Rutaceae	Sapindales
Tephritidae	Bactrocera	Bactrocera frauenfeldi	Citrus x aurantium	Citrus	Rutaceae	Sapindales
Tephritidae	Bactrocera	Bactrocera frauenfeldi	Citrus x microcarpa	Citrus	Rutaceae	Sapindales
Tephritidae	Bactrocera	Bactrocera frauenfeldi	Clymenia polyandra	Clymenia	Rutaceae	Sapindales
Tephritidae	Bactrocera	Bactrocera frauenfeldi	Allophylus cobbe	Allophylus	Sapindaceae	Sapindales
Tephritidae	Bactrocera	Bactrocera frauenfeldi	Capsicum annuum	Capsicum	Solanaceae	Solanales
Tephritidae	Bactrocera	Bactrocera frauenfeldi	Musa x paradisiaca	Musa	Musaceae	Zingiberales
Tephritidae	Bactrocera	Bactrocera jarvisi	Areca catechu	Areca	Arecaceae	Arecales
Tephritidae	Bactrocera	Bactrocera jarvisi	Carica papaya	Carica	Caricaceae	Brassicales
Tephritidae	Bactrocera	Bactrocera jarvisi	Siphonodon pendulum	Siphonodon	Celastraceae	Celastrales
Tephritidae	Bactrocera	Bactrocera jarvisi	Cucumis maderaspatanus	Cucumis	Cucurbitaceae	Cucurbitales
Tephritidae	Bactrocera	Bactrocera jarvisi	Diospyros discolor	Diospyros	Ebenaceae	Ericales
Tephritidae	Bactrocera	Bactrocera jarvisi	Diospyros kaki	Diospyros	Ebenaceae	Ericales
Tephritidae	Bactrocera	Bactrocera jarvisi	Barringtonia calyptrata	Barringtonia	Lecythidaceae	Ericales
Tephritidae	Bactrocera	Bactrocera jarvisi	Planchonia careya	Planchonia	Lecythidaceae	Ericales
Tephritidae	Bactrocera	Bactrocera jarvisi	Planchonia papuana	Planchonia	Lecythidaceae	Ericales
Tephritidae	Bactrocera	Bactrocera jarvisi	Chrysophyllum cainito	Chrysophyllum	Sapotaceae	Ericales
Tephritidae	Bactrocera	Bactrocera jarvisi	Manilkara zapota	Manilkara	Sapotaceae	Ericales
Tephritidae	Bactrocera	Bactrocera jarvisi	Pouteria caimito	Pouteria	Sapotaceae	Ericales
Tephritidae	Bactrocera	Bactrocera jarvisi	Pouteria campechiana	Pouteria	Sapotaceae	Ericales
Tephritidae	Bactrocera	Bactrocera jarvisi	Coffea arabica	Coffea	Rubiaceae	Gentianales
Tephritidae	Bactrocera	Bactrocera jarvisi	Nauclea orientalis	Nauclea	Rubiaceae	Gentianales
Tephritidae	Bactrocera	Bactrocera jarvisi	Persea americana	Persea	Lauraceae	Laurales
Tephritidae	Bactrocera	Bactrocera jarvisi	Annona muricata	Annona	Annonaceae	Magnoliales
Tephritidae	Bactrocera	Bactrocera jarvisi	Annona squamosa	Annona	Annonaceae	Magnoliales
Tephritidae	Bactrocera	Bactrocera jarvisi	Calophyllum inophyllum	Calophyllum	Calophyllaceae	Malpighiales
Tephritidae	Bactrocera	Bactrocera jarvisi	Maranthes corymbosa	Maranthes	Chrysobalanaceae	Malpighiales
Tephritidae	Bactrocera	Bactrocera jarvisi	Garcinia x mangostana	Garcinia	Clusiaceae	Malpighiales
Tephritidae	Bactrocera	Bactrocera jarvisi	Malpighia emarginata	Malpighia	Malpighiaceae	Malpighiales
Tephritidae	Bactrocera	Bactrocera jarvisi	Passiflora edulis	Passiflora	Passifloraceae	Malpighiales
Tephritidae	Bactrocera	Bactrocera jarvisi	Muntingia calabura	Muntingia	Muntingiaceae	Malvales
Tephritidae	Bactrocera	Bactrocera jarvisi	Terminalia arenicola	Terminalia	Combretaceae	Myrtales
Tephritidae	Bactrocera	Bactrocera jarvisi	Terminalia arostrata	Terminalia	Combretaceae	Myrtales
Tephritidae	Bactrocera	Bactrocera jarvisi	Terminalia catappa	Terminalia	Combretaceae	Myrtales
Tephritidae	Bactrocera	Bactrocera jarvisi	Terminalia melanocarpa	Terminalia	Combretaceae	Myrtales
Tephritidae	Bactrocera	Bactrocera jarvisi	Terminalia muelleri	Terminalia	Combretaceae	Myrtales
Tephritidae	Bactrocera	Bactrocera jarvisi	Terminalia sericocarpa	Terminalia	Combretaceae	Myrtales
Tephritidae	Bactrocera	Bactrocera jarvisi	Terminalia subacroptera	Terminalia	Combretaceae	Myrtales
Tephritidae	Bactrocera	Bactrocera jarvisi	Punica granatum	Punica	Lythraceae	Myrtales
Tephritidae	Bactrocera	Bactrocera jarvisi	Acca sellowiana	Acca	Myrtaceae	Myrtales
Tephritidae	Bactrocera	Bactrocera jarvisi	Eugenia reinwardtiana	Eugenia	Myrtaceae	Myrtales
Tephritidae	Bactrocera	Bactrocera jarvisi	Eugenia uniflora	Eugenia	Myrtaceae	Myrtales
Tephritidae	Bactrocera	Bactrocera jarvisi	Psidium cattleianum	Psidium	Myrtaceae	Myrtales
Tephritidae	Bactrocera	Bactrocera jarvisi	Psidium guajava	Psidium	Myrtaceae	Myrtales
Tephritidae	Bactrocera	Bactrocera jarvisi	Syzygium alliiligneum	Syzygium	Myrtaceae	Myrtales
Tephritidae	Bactrocera	Bactrocera jarvisi	Syzygium angophoroides	Syzygium	Myrtaceae	Myrtales
Tephritidae	Bactrocera	Bactrocera jarvisi	Syzygium aqueum	Syzygium	Myrtaceae	Myrtales
Tephritidae	Bactrocera	Bactrocera jarvisi	Syzygium armstrongii	Syzygium	Myrtaceae	Myrtales
Tephritidae	Bactrocera	Bactrocera jarvisi	Syzygium australe	Syzygium	Myrtaceae	Myrtales
Tephritidae	Bactrocera	Bactrocera jarvisi	Syzygium cormiflorum	Syzygium	Myrtaceae	Myrtales
Tephritidae	Bactrocera	Bactrocera jarvisi	Syzygium eucalyptoides	Syzygium	Myrtaceae	Myrtales
Tephritidae	Bactrocera	Bactrocera jarvisi	Syzygium forte	Syzygium	Myrtaceae	Myrtales
Tephritidae	Bactrocera	Bactrocera jarvisi	Syzygium jambos	Syzygium	Myrtaceae	Myrtales
Tephritidae	Bactrocera	Bactrocera jarvisi	Syzygium malaccense	Syzygium	Myrtaceae	Myrtales
Tephritidae	Bactrocera	Bactrocera jarvisi	Syzygium paniculatum	Syzygium	Myrtaceae	Myrtales
Tephritidae	Bactrocera	Bactrocera jarvisi	Syzygium rubrimolle	Syzygium	Myrtaceae	Myrtales
Tephritidae	Bactrocera	Bactrocera jarvisi	Syzygium samarangense	Syzygium	Myrtaceae	Myrtales
Tephritidae	Bactrocera	Bactrocera jarvisi	Syzygium suborbiculare	Syzygium	Myrtaceae	Myrtales
Tephritidae	Bactrocera	Bactrocera jarvisi	Syzygium tierneyanum	Syzygium	Myrtaceae	Myrtales
Tephritidae	Bactrocera	Bactrocera jarvisi	Averrhoa bilimbi	Averrhoa	Oxalidaceae	Oxalidales
Tephritidae	Bactrocera	Bactrocera jarvisi	Averrhoa carambola	Averrhoa	Oxalidaceae	Oxalidales
Tephritidae	Bactrocera	Bactrocera jarvisi	Artocarpus odoratissimus	Artocarpus	Moraceae	Rosales
Tephritidae	Bactrocera	Bactrocera jarvisi	Ficus carica	Ficus	Moraceae	Rosales
Tephritidae	Bactrocera	Bactrocera jarvisi	Ficus septica	Ficus	Moraceae	Rosales
Tephritidae	Bactrocera	Bactrocera jarvisi	Cydonia oblonga	Cydonia	Rosaceae	Rosales
Tephritidae	Bactrocera	Bactrocera jarvisi	Malus domestica	Malus	Rosaceae	Rosales
Tephritidae	Bactrocera	Bactrocera jarvisi	Malus sylvestris	Malus	Rosaceae	Rosales
Tephritidae	Bactrocera	Bactrocera jarvisi	Prunus armeniaca	Prunus	Rosaceae	Rosales
Tephritidae	Bactrocera	Bactrocera jarvisi	Prunus persica	Prunus	Rosaceae	Rosales
Tephritidae	Bactrocera	Bactrocera jarvisi	Pyrus communis	Pyrus	Rosaceae	Rosales
Tephritidae	Bactrocera	Bactrocera jarvisi	Anacardium occidentale	Anacardium	Anacardiaceae	Sapindales
Tephritidae	Bactrocera	Bactrocera jarvisi	Mangifera indica	Mangifera	Anacardiaceae	Sapindales
Tephritidae	Bactrocera	Bactrocera jarvisi	Semecarpus australiensis	Semecarpus	Anacardiaceae	Sapindales
Tephritidae	Bactrocera	Bactrocera jarvisi	Spondias dulcis	Spondias	Anacardiaceae	Sapindales
Tephritidae	Bactrocera	Bactrocera jarvisi	Spondias purpurea	Spondias	Anacardiaceae	Sapindales
Tephritidae	Bactrocera	Bactrocera jarvisi	Aglaia sapindina	Aglaia	Meliaceae	Sapindales
Tephritidae	Bactrocera	Bactrocera jarvisi	Casimiroa edulis	Casimiroa	Rutaceae	Sapindales
Tephritidae	Bactrocera	Bactrocera jarvisi	Citrus aurantiifolia	Citrus	Rutaceae	Sapindales
Tephritidae	Bactrocera	Bactrocera jarvisi	Citrus japonica	Citrus	Rutaceae	Sapindales
Tephritidae	Bactrocera	Bactrocera jarvisi	Citrus limon	Citrus	Rutaceae	Sapindales
Tephritidae	Bactrocera	Bactrocera jarvisi	Citrus maxima	Citrus	Rutaceae	Sapindales
Tephritidae	Bactrocera	Bactrocera jarvisi	Citrus paradisi	Citrus	Rutaceae	Sapindales
Tephritidae	Bactrocera	Bactrocera jarvisi	Citrus reticulata	Citrus	Rutaceae	Sapindales
Tephritidae	Bactrocera	Bactrocera jarvisi	Citrus sinensis	Citrus	Rutaceae	Sapindales
Tephritidae	Bactrocera	Bactrocera jarvisi	Litchi chinensis	Litchi	Sapindaceae	Sapindales
Tephritidae	Bactrocera	Bactrocera jarvisi	Nephelium lappaceum	Nephelium	Sapindaceae	Sapindales
Tephritidae	Bactrocera	Bactrocera jarvisi	Capsicum annuum	Capsicum	Solanaceae	Solanales
Tephritidae	Bactrocera	Bactrocera jarvisi	Solanum lycopersicum	Solanum	Solanaceae	Solanales
Tephritidae	Bactrocera	Bactrocera jarvisi	Solanum mauritianum	Solanum	Solanaceae	Solanales
Tephritidae	Bactrocera	Bactrocera jarvisi	Musa acuminata	Musa	Musaceae	Zingiberales
Tephritidae	Bactrocera	Bactrocera jarvisi	Musa x paradisiaca	Musa	Musaceae	Zingiberales
Tephritidae	Bactrocera	Bactrocera kandiensis	Areca catechu	Areca	Arecaceae	Arecales
Tephritidae	Bactrocera	Bactrocera kandiensis	Carica papaya	Carica	Caricaceae	Brassicales
Tephritidae	Bactrocera	Bactrocera kandiensis	Careya arborea	Careya	Lecythidaceae	Ericales
Tephritidae	Bactrocera	Bactrocera kandiensis	Chrysophyllum roxburghii	Chrysophyllum	Sapotaceae	Ericales
Tephritidae	Bactrocera	Bactrocera kandiensis	Persea americana	Persea	Lauraceae	Laurales
Tephritidae	Bactrocera	Bactrocera kandiensis	Annona squamosa	Annona	Annonaceae	Magnoliales
Tephritidae	Bactrocera	Bactrocera kandiensis	Garcinia xanthochymus	Garcinia	Clusiaceae	Malpighiales
Tephritidae	Bactrocera	Bactrocera kandiensis	Terminalia catappa	Terminalia	Combretaceae	Myrtales
Tephritidae	Bactrocera	Bactrocera kandiensis	Punica granatum	Punica	Lythraceae	Myrtales
Tephritidae	Bactrocera	Bactrocera kandiensis	Psidium cattleianum	Psidium	Myrtaceae	Myrtales
Tephritidae	Bactrocera	Bactrocera kandiensis	Psidium guajava	Psidium	Myrtaceae	Myrtales
Tephritidae	Bactrocera	Bactrocera kandiensis	Syzygium aromaticum	Syzygium	Myrtaceae	Myrtales
Tephritidae	Bactrocera	Bactrocera kandiensis	Syzygium jambos	Syzygium	Myrtaceae	Myrtales
Tephritidae	Bactrocera	Bactrocera kandiensis	Averrhoa carambola	Averrhoa	Oxalidaceae	Oxalidales
Tephritidae	Bactrocera	Bactrocera kandiensis	Artocarpus heterophyllus	Artocarpus	Moraceae	Rosales
Tephritidae	Bactrocera	Bactrocera kandiensis	Artocarpus nobilis	Artocarpus	Moraceae	Rosales
Tephritidae	Bactrocera	Bactrocera kandiensis	Anacardium occidentale	Anacardium	Anacardiaceae	Sapindales
Tephritidae	Bactrocera	Bactrocera kandiensis	Mangifera indica	Mangifera	Anacardiaceae	Sapindales
Tephritidae	Bactrocera	Bactrocera kandiensis	Mangifera zeylanica	Mangifera	Anacardiaceae	Sapindales
Tephritidae	Bactrocera	Bactrocera kandiensis	Spondias dulcis	Spondias	Anacardiaceae	Sapindales
Tephritidae	Bactrocera	Bactrocera kandiensis	Spondias pinnata	Spondias	Anacardiaceae	Sapindales
Tephritidae	Bactrocera	Bactrocera kandiensis	Citrus maxima	Citrus	Rutaceae	Sapindales
Tephritidae	Bactrocera	Bactrocera kandiensis	Citrus paradisi	Citrus	Rutaceae	Sapindales
Tephritidae	Bactrocera	Bactrocera kandiensis	Citrus x microcarpa	Citrus	Rutaceae	Sapindales
Tephritidae	Bactrocera	Bactrocera kandiensis	Solanum melongena	Solanum	Solanaceae	Solanales
Tephritidae	Bactrocera	Bactrocera kirki	Carica papaya	Carica	Caricaceae	Brassicales
Tephritidae	Bactrocera	Bactrocera kirki	Pouteria caimito	Pouteria	Sapotaceae	Ericales
Tephritidae	Bactrocera	Bactrocera kirki	Inocarpus fagifer	Inocarpus	Fabaceae	Fabales
Tephritidae	Bactrocera	Bactrocera kirki	Ochrosia oppositifolia	Ochrosia	Apocynaceae	Gentianales
Tephritidae	Bactrocera	Bactrocera kirki	Morinda citrifolia	Morinda	Rubiaceae	Gentianales
Tephritidae	Bactrocera	Bactrocera kirki	Persea americana	Persea	Lauraceae	Laurales
Tephritidae	Bactrocera	Bactrocera kirki	Annona muricata	Annona	Annonaceae	Magnoliales
Tephritidae	Bactrocera	Bactrocera kirki	Annona reticulata	Annona	Annonaceae	Magnoliales
Tephritidae	Bactrocera	Bactrocera kirki	Calophyllum inophyllum	Calophyllum	Calophyllaceae	Malpighiales
Tephritidae	Bactrocera	Bactrocera kirki	Passiflora edulis	Passiflora	Passifloraceae	Malpighiales
Tephritidae	Bactrocera	Bactrocera kirki	Passiflora quadrangularis	Passiflora	Passifloraceae	Malpighiales
Tephritidae	Bactrocera	Bactrocera kirki	Terminalia catappa	Terminalia	Combretaceae	Myrtales
Tephritidae	Bactrocera	Bactrocera kirki	Terminalia litoralis	Terminalia	Combretaceae	Myrtales
Tephritidae	Bactrocera	Bactrocera kirki	Eugenia brasiliensis	Eugenia	Myrtaceae	Myrtales
Tephritidae	Bactrocera	Bactrocera kirki	Eugenia uniflora	Eugenia	Myrtaceae	Myrtales
Tephritidae	Bactrocera	Bactrocera kirki	Psidium cattleianum	Psidium	Myrtaceae	Myrtales
Tephritidae	Bactrocera	Bactrocera kirki	Psidium guajava	Psidium	Myrtaceae	Myrtales
Tephritidae	Bactrocera	Bactrocera kirki	Syzygium aqueum	Syzygium	Myrtaceae	Myrtales
Tephritidae	Bactrocera	Bactrocera kirki	Syzygium corynocarpum	Syzygium	Myrtaceae	Myrtales
Tephritidae	Bactrocera	Bactrocera kirki	Syzygium dealbatum	Syzygium	Myrtaceae	Myrtales
Tephritidae	Bactrocera	Bactrocera kirki	Syzygium gracilipes	Syzygium	Myrtaceae	Myrtales
Tephritidae	Bactrocera	Bactrocera kirki	Syzygium jambos	Syzygium	Myrtaceae	Myrtales
Tephritidae	Bactrocera	Bactrocera kirki	Syzygium malaccense	Syzygium	Myrtaceae	Myrtales
Tephritidae	Bactrocera	Bactrocera kirki	Syzygium neurocalyx	Syzygium	Myrtaceae	Myrtales
Tephritidae	Bactrocera	Bactrocera kirki	Syzygium richii	Syzygium	Myrtaceae	Myrtales
Tephritidae	Bactrocera	Bactrocera kirki	Elaeocarpus tonganus	Elaeocarpus	Elaeocarpaceae	Oxalidales
Tephritidae	Bactrocera	Bactrocera kirki	Averrhoa carambola	Averrhoa	Oxalidaceae	Oxalidales
Tephritidae	Bactrocera	Bactrocera kirki	Eriobotrya japonica	Eriobotrya	Rosaceae	Rosales
Tephritidae	Bactrocera	Bactrocera kirki	Prunus persica	Prunus	Rosaceae	Rosales
Tephritidae	Bactrocera	Bactrocera kirki	Anacardium occidentale	Anacardium	Anacardiaceae	Sapindales
Tephritidae	Bactrocera	Bactrocera kirki	Mangifera indica	Mangifera	Anacardiaceae	Sapindales
Tephritidae	Bactrocera	Bactrocera kirki	Pleiogynium solandri	Pleiogynium	Anacardiaceae	Sapindales
Tephritidae	Bactrocera	Bactrocera kirki	Pleiogynium timoriense	Pleiogynium	Anacardiaceae	Sapindales
Tephritidae	Bactrocera	Bactrocera kirki	Spondias dulcis	Spondias	Anacardiaceae	Sapindales
Tephritidae	Bactrocera	Bactrocera kirki	Spondias mombin	Spondias	Anacardiaceae	Sapindales
Tephritidae	Bactrocera	Bactrocera kirki	Spondias purpurea	Spondias	Anacardiaceae	Sapindales
Tephritidae	Bactrocera	Bactrocera kirki	Cedrela odorata	Cedrela	Meliaceae	Sapindales
Tephritidae	Bactrocera	Bactrocera kirki	Citrus maxima	Citrus	Rutaceae	Sapindales
Tephritidae	Bactrocera	Bactrocera kirki	Citrus reticulata	Citrus	Rutaceae	Sapindales
Tephritidae	Bactrocera	Bactrocera kirki	Citrus sinensis	Citrus	Rutaceae	Sapindales
Tephritidae	Bactrocera	Bactrocera kirki	Micromelum minutum	Micromelum	Rutaceae	Sapindales
Tephritidae	Bactrocera	Bactrocera kirki	Allophylus cobbe	Allophylus	Sapindaceae	Sapindales
Tephritidae	Bactrocera	Bactrocera kirki	Capsicum annuum	Capsicum	Solanaceae	Solanales
Tephritidae	Bactrocera	Bactrocera kirki	Solanum lycopersicum	Solanum	Solanaceae	Solanales
Tephritidae	Bactrocera	Bactrocera kirki	Solanum melongena	Solanum	Solanaceae	Solanales
Tephritidae	Bactrocera	Bactrocera kraussi	Gomphandra australiana	Gomphandra	Stemonuraceae	Aquifoliales
Tephritidae	Bactrocera	Bactrocera kraussi	Irvingbaileya australis	Irvingbaileya	Stemonuraceae	Aquifoliales
Tephritidae	Bactrocera	Bactrocera kraussi	Cordyline cannifolia	Cordyline	Asparagaceae	Asparagales
Tephritidae	Bactrocera	Bactrocera kraussi	Barringtonia calyptrata	Barringtonia	Lecythidaceae	Ericales
Tephritidae	Bactrocera	Bactrocera kraussi	Planchonia careya	Planchonia	Lecythidaceae	Ericales
Tephritidae	Bactrocera	Bactrocera kraussi	Beccariella macrocarpa	Beccariella	Sapotaceae	Ericales
Tephritidae	Bactrocera	Bactrocera kraussi	Chrysophyllum cainito	Chrysophyllum	Sapotaceae	Ericales
Tephritidae	Bactrocera	Bactrocera kraussi	Mimusops elengi	Mimusops	Sapotaceae	Ericales
Tephritidae	Bactrocera	Bactrocera kraussi	Niemeyera prunifera	Niemeyera	Sapotaceae	Ericales
Tephritidae	Bactrocera	Bactrocera kraussi	Planchonella myrsinodendron	Planchonella	Sapotaceae	Ericales
Tephritidae	Bactrocera	Bactrocera kraussi	Cascabela thevetia	Cascabela	Apocynaceae	Gentianales
Tephritidae	Bactrocera	Bactrocera kraussi	Strychnos minor	Strychnos	Loganiaceae	Gentianales
Tephritidae	Bactrocera	Bactrocera kraussi	Coffea arabica	Coffea	Rubiaceae	Gentianales
Tephritidae	Bactrocera	Bactrocera kraussi	Nauclea orientalis	Nauclea	Rubiaceae	Gentianales
Tephritidae	Bactrocera	Bactrocera kraussi	Endiandra compressa	Endiandra	Lauraceae	Laurales
Tephritidae	Bactrocera	Bactrocera kraussi	Endiandra discolor	Endiandra	Lauraceae	Laurales
Tephritidae	Bactrocera	Bactrocera kraussi	Endiandra longipedicellata	Endiandra	Lauraceae	Laurales
Tephritidae	Bactrocera	Bactrocera kraussi	Endiandra palmerstonii	Endiandra	Lauraceae	Laurales
Tephritidae	Bactrocera	Bactrocera kraussi	Annona squamosa	Annona	Annonaceae	Magnoliales
Tephritidae	Bactrocera	Bactrocera kraussi	Cananga odorata	Cananga	Annonaceae	Magnoliales
Tephritidae	Bactrocera	Bactrocera kraussi	Baileyoxylon lanceolatum	Baileyoxylon	Achariaceae	Malpighiales
Tephritidae	Bactrocera	Bactrocera kraussi	Garcinia warrenii	Garcinia	Clusiaceae	Malpighiales
Tephritidae	Bactrocera	Bactrocera kraussi	Fontainea picrosperma	Fontainea	Euphorbiaceae	Malpighiales
Tephritidae	Bactrocera	Bactrocera kraussi	Malpighia emarginata	Malpighia	Malpighiaceae	Malpighiales
Tephritidae	Bactrocera	Bactrocera kraussi	Passiflora edulis	Passiflora	Passifloraceae	Malpighiales
Tephritidae	Bactrocera	Bactrocera kraussi	Passiflora suberosa	Passiflora	Passifloraceae	Malpighiales
Tephritidae	Bactrocera	Bactrocera kraussi	Glochidion harveyanum	Glochidion	Phyllanthaceae	Malpighiales
Tephritidae	Bactrocera	Bactrocera kraussi	Glochidion sessiliflorum	Glochidion	Phyllanthaceae	Malpighiales
Tephritidae	Bactrocera	Bactrocera kraussi	Muntingia calabura	Muntingia	Muntingiaceae	Malvales
Tephritidae	Bactrocera	Bactrocera kraussi	Phaleria clerodendron	Phaleria	Thymelaeaceae	Malvales
Tephritidae	Bactrocera	Bactrocera kraussi	Terminalia arenicola	Terminalia	Combretaceae	Myrtales
Tephritidae	Bactrocera	Bactrocera kraussi	Terminalia catappa	Terminalia	Combretaceae	Myrtales
Tephritidae	Bactrocera	Bactrocera kraussi	Terminalia muelleri	Terminalia	Combretaceae	Myrtales
Tephritidae	Bactrocera	Bactrocera kraussi	Terminalia sericocarpa	Terminalia	Combretaceae	Myrtales
Tephritidae	Bactrocera	Bactrocera kraussi	Acca sellowiana	Acca	Myrtaceae	Myrtales
Tephritidae	Bactrocera	Bactrocera kraussi	Archirhodomyrtus beckleri	Archirhodomyrtus	Myrtaceae	Myrtales
Tephritidae	Bactrocera	Bactrocera kraussi	Eugenia brasiliensis	Eugenia	Myrtaceae	Myrtales
Tephritidae	Bactrocera	Bactrocera kraussi	Eugenia reinwardtiana	Eugenia	Myrtaceae	Myrtales
Tephritidae	Bactrocera	Bactrocera kraussi	Eugenia uniflora	Eugenia	Myrtaceae	Myrtales
Tephritidae	Bactrocera	Bactrocera kraussi	Psidium cattleianum	Psidium	Myrtaceae	Myrtales
Tephritidae	Bactrocera	Bactrocera kraussi	Psidium guajava	Psidium	Myrtaceae	Myrtales
Tephritidae	Bactrocera	Bactrocera kraussi	Rhodamnia sessiliflora	Rhodamnia	Myrtaceae	Myrtales
Tephritidae	Bactrocera	Bactrocera kraussi	Rhodomyrtus macrocarpa	Rhodomyrtus	Myrtaceae	Myrtales
Tephritidae	Bactrocera	Bactrocera kraussi	Syzygium alliiligneum	Syzygium	Myrtaceae	Myrtales
Tephritidae	Bactrocera	Bactrocera kraussi	Syzygium angophoroides	Syzygium	Myrtaceae	Myrtales
Tephritidae	Bactrocera	Bactrocera kraussi	Syzygium aqueum	Syzygium	Myrtaceae	Myrtales
Tephritidae	Bactrocera	Bactrocera kraussi	Syzygium australe	Syzygium	Myrtaceae	Myrtales
Tephritidae	Bactrocera	Bactrocera kraussi	Syzygium branderhorstii	Syzygium	Myrtaceae	Myrtales
Tephritidae	Bactrocera	Bactrocera kraussi	Syzygium claviflorum	Syzygium	Myrtaceae	Myrtales
Tephritidae	Bactrocera	Bactrocera kraussi	Syzygium cormiflorum	Syzygium	Myrtaceae	Myrtales
Tephritidae	Bactrocera	Bactrocera kraussi	Syzygium erythrocalyx	Syzygium	Myrtaceae	Myrtales
Tephritidae	Bactrocera	Bactrocera kraussi	Syzygium fibrosum	Syzygium	Myrtaceae	Myrtales
Tephritidae	Bactrocera	Bactrocera kraussi	Syzygium forte	Syzygium	Myrtaceae	Myrtales
Tephritidae	Bactrocera	Bactrocera kraussi	Syzygium graveolens	Syzygium	Myrtaceae	Myrtales
Tephritidae	Bactrocera	Bactrocera kraussi	Syzygium hemilamprum	Syzygium	Myrtaceae	Myrtales
Tephritidae	Bactrocera	Bactrocera kraussi	Syzygium jambos	Syzygium	Myrtaceae	Myrtales
Tephritidae	Bactrocera	Bactrocera kraussi	Syzygium luehmannii	Syzygium	Myrtaceae	Myrtales
Tephritidae	Bactrocera	Bactrocera kraussi	Syzygium malaccense	Syzygium	Myrtaceae	Myrtales
Tephritidae	Bactrocera	Bactrocera kraussi	Syzygium megacarpum	Syzygium	Myrtaceae	Myrtales
Tephritidae	Bactrocera	Bactrocera kraussi	Syzygium papyraceum	Syzygium	Myrtaceae	Myrtales
Tephritidae	Bactrocera	Bactrocera kraussi	Syzygium puberulum	Syzygium	Myrtaceae	Myrtales
Tephritidae	Bactrocera	Bactrocera kraussi	Syzygium resa	Syzygium	Myrtaceae	Myrtales
Tephritidae	Bactrocera	Bactrocera kraussi	Syzygium rubrimolle	Syzygium	Myrtaceae	Myrtales
Tephritidae	Bactrocera	Bactrocera kraussi	Syzygium samarangense	Syzygium	Myrtaceae	Myrtales
Tephritidae	Bactrocera	Bactrocera kraussi	Syzygium suborbiculare	Syzygium	Myrtaceae	Myrtales
Tephritidae	Bactrocera	Bactrocera kraussi	Syzygium tierneyanum	Syzygium	Myrtaceae	Myrtales
Tephritidae	Bactrocera	Bactrocera kraussi	Syzygium xerampelinum	Syzygium	Myrtaceae	Myrtales
Tephritidae	Bactrocera	Bactrocera kraussi	Davidsonia pruriens	Davidsonia	Cunoniaceae	Oxalidales
Tephritidae	Bactrocera	Bactrocera kraussi	Schizomeria whitei	Schizomeria	Cunoniaceae	Oxalidales
Tephritidae	Bactrocera	Bactrocera kraussi	Elaeocarpus angustifolius	Elaeocarpus	Elaeocarpaceae	Oxalidales
Tephritidae	Bactrocera	Bactrocera kraussi	Averrhoa carambola	Averrhoa	Oxalidaceae	Oxalidales
Tephritidae	Bactrocera	Bactrocera kraussi	Hypserpa laurina	Hypserpa	Menispermaceae	Ranunculales
Tephritidae	Bactrocera	Bactrocera kraussi	Ficus hispida	Ficus	Moraceae	Rosales
Tephritidae	Bactrocera	Bactrocera kraussi	Ficus racemosa	Ficus	Moraceae	Rosales
Tephritidae	Bactrocera	Bactrocera kraussi	Ficus septica	Ficus	Moraceae	Rosales
Tephritidae	Bactrocera	Bactrocera kraussi	Malus domestica	Malus	Rosaceae	Rosales
Tephritidae	Bactrocera	Bactrocera kraussi	Prunus persica	Prunus	Rosaceae	Rosales
Tephritidae	Bactrocera	Bactrocera kraussi	Prunus turneriana	Prunus	Rosaceae	Rosales
Tephritidae	Bactrocera	Bactrocera kraussi	Anacardium occidentale	Anacardium	Anacardiaceae	Sapindales
Tephritidae	Bactrocera	Bactrocera kraussi	Mangifera indica	Mangifera	Anacardiaceae	Sapindales
Tephritidae	Bactrocera	Bactrocera kraussi	Semecarpus australiensis	Semecarpus	Anacardiaceae	Sapindales
Tephritidae	Bactrocera	Bactrocera kraussi	Aglaia sapindina	Aglaia	Meliaceae	Sapindales
Tephritidae	Bactrocera	Bactrocera kraussi	Sandoricum koetjape	Sandoricum	Meliaceae	Sapindales
Tephritidae	Bactrocera	Bactrocera kraussi	Acronychia acidula	Acronychia	Rutaceae	Sapindales
Tephritidae	Bactrocera	Bactrocera kraussi	Acronychia crassipetala	Acronychia	Rutaceae	Sapindales
Tephritidae	Bactrocera	Bactrocera kraussi	Acronychia laevis	Acronychia	Rutaceae	Sapindales
Tephritidae	Bactrocera	Bactrocera kraussi	Acronychia vestita	Acronychia	Rutaceae	Sapindales
Tephritidae	Bactrocera	Bactrocera kraussi	Citrus aurantiifolia	Citrus	Rutaceae	Sapindales
Tephritidae	Bactrocera	Bactrocera kraussi	Citrus jambhiri	Citrus	Rutaceae	Sapindales
Tephritidae	Bactrocera	Bactrocera kraussi	Citrus japonica	Citrus	Rutaceae	Sapindales
Tephritidae	Bactrocera	Bactrocera kraussi	Citrus limon	Citrus	Rutaceae	Sapindales
Tephritidae	Bactrocera	Bactrocera kraussi	Citrus paradisi	Citrus	Rutaceae	Sapindales
Tephritidae	Bactrocera	Bactrocera kraussi	Citrus reticulata	Citrus	Rutaceae	Sapindales
Tephritidae	Bactrocera	Bactrocera kraussi	Citrus sinensis	Citrus	Rutaceae	Sapindales
Tephritidae	Bactrocera	Bactrocera kraussi	Citrus x aurantium	Citrus	Rutaceae	Sapindales
Tephritidae	Bactrocera	Bactrocera kraussi	Halfordia scleroxyla	Halfordia	Rutaceae	Sapindales
Tephritidae	Bactrocera	Bactrocera kraussi	Castanospora alphandi	Castanospora	Sapindaceae	Sapindales
Tephritidae	Bactrocera	Bactrocera kraussi	Diploglottis harpullioides	Diploglottis	Sapindaceae	Sapindales
Tephritidae	Bactrocera	Bactrocera kraussi	Capsicum annuum	Capsicum	Solanaceae	Solanales
Tephritidae	Bactrocera	Bactrocera kraussi	Solanum lycopersicum	Solanum	Solanaceae	Solanales
Tephritidae	Bactrocera	Bactrocera kraussi	Solanum mauritianum	Solanum	Solanaceae	Solanales
Tephritidae	Bactrocera	Bactrocera kraussi	Solanum seaforthianum	Solanum	Solanaceae	Solanales
Tephritidae	Bactrocera	Bactrocera kraussi	Musa x paradisiaca	Musa	Musaceae	Zingiberales
Tephritidae	Bactrocera	Bactrocera latifrons	Carica papaya	Carica	Caricaceae	Brassicales
Tephritidae	Bactrocera	Bactrocera latifrons	Benincasa hispida	Benincasa	Cucurbitaceae	Cucurbitales
Tephritidae	Bactrocera	Bactrocera latifrons	Citrullus lanatus	Citrullus	Cucurbitaceae	Cucurbitales
Tephritidae	Bactrocera	Bactrocera latifrons	Coccinia grandis	Coccinia	Cucurbitaceae	Cucurbitales
Tephritidae	Bactrocera	Bactrocera latifrons	Cucumis dipsaceus	Cucumis	Cucurbitaceae	Cucurbitales
Tephritidae	Bactrocera	Bactrocera latifrons	Cucumis melo	Cucumis	Cucurbitaceae	Cucurbitales
Tephritidae	Bactrocera	Bactrocera latifrons	Cucumis sativus	Cucumis	Cucurbitaceae	Cucurbitales
Tephritidae	Bactrocera	Bactrocera latifrons	Diplocyclos palmatus	Diplocyclos	Cucurbitaceae	Cucurbitales
Tephritidae	Bactrocera	Bactrocera latifrons	Lagenaria siceraria	Lagenaria	Cucurbitaceae	Cucurbitales
Tephritidae	Bactrocera	Bactrocera latifrons	Luffa acutangula	Luffa	Cucurbitaceae	Cucurbitales
Tephritidae	Bactrocera	Bactrocera latifrons	Luffa cylindrica	Luffa	Cucurbitaceae	Cucurbitales
Tephritidae	Bactrocera	Bactrocera latifrons	Momordica charantia	Momordica	Cucurbitaceae	Cucurbitales
Tephritidae	Bactrocera	Bactrocera latifrons	Momordica trifoliolata	Momordica	Cucurbitaceae	Cucurbitales
Tephritidae	Bactrocera	Bactrocera latifrons	Vaccinium reticulatum	Vaccinium	Ericaceae	Ericales
Tephritidae	Bactrocera	Bactrocera latifrons	Lablab purpureus	Lablab	Fabaceae	Fabales
Tephritidae	Bactrocera	Bactrocera latifrons	Coffea arabica	Coffea	Rubiaceae	Gentianales
Tephritidae	Bactrocera	Bactrocera latifrons	Gmelina philippensis	Gmelina	Lamiaceae	Lamiales
Tephritidae	Bactrocera	Bactrocera latifrons	Chionanthus parkinsonii	Chionanthus	Oleaceae	Lamiales
Tephritidae	Bactrocera	Bactrocera latifrons	Passiflora foetida	Passiflora	Passifloraceae	Malpighiales
Tephritidae	Bactrocera	Bactrocera latifrons	Baccaurea motleyana	Baccaurea	Phyllanthaceae	Malpighiales
Tephritidae	Bactrocera	Bactrocera latifrons	Terminalia catappa	Terminalia	Combretaceae	Myrtales
Tephritidae	Bactrocera	Bactrocera latifrons	Lagerstroemia indica	Lagerstroemia	Lythraceae	Myrtales
Tephritidae	Bactrocera	Bactrocera latifrons	Punica granatum	Punica	Lythraceae	Myrtales
Tephritidae	Bactrocera	Bactrocera latifrons	Syzygium samarangense	Syzygium	Myrtaceae	Myrtales
Tephritidae	Bactrocera	Bactrocera latifrons	Ziziphus jujuba	Ziziphus	Rhamnaceae	Rosales
Tephritidae	Bactrocera	Bactrocera latifrons	Ziziphus nummularia	Ziziphus	Rhamnaceae	Rosales
Tephritidae	Bactrocera	Bactrocera latifrons	Citrus aurantiifolia	Citrus	Rutaceae	Sapindales
Tephritidae	Bactrocera	Bactrocera latifrons	Murraya paniculata	Murraya	Rutaceae	Sapindales
Tephritidae	Bactrocera	Bactrocera latifrons	Dimocarpus longan	Dimocarpus	Sapindaceae	Sapindales
Tephritidae	Bactrocera	Bactrocera latifrons	Sapindus rarak	Sapindus	Sapindaceae	Sapindales
Tephritidae	Bactrocera	Bactrocera latifrons	Capsicum annuum	Capsicum	Solanaceae	Solanales
Tephritidae	Bactrocera	Bactrocera latifrons	Capsicum chinense	Capsicum	Solanaceae	Solanales
Tephritidae	Bactrocera	Bactrocera latifrons	Lycianthes biflora	Lycianthes	Solanaceae	Solanales
Tephritidae	Bactrocera	Bactrocera latifrons	Nicandra physalodes	Nicandra	Solanaceae	Solanales
Tephritidae	Bactrocera	Bactrocera latifrons	Physalis peruviana	Physalis	Solanaceae	Solanales
Tephritidae	Bactrocera	Bactrocera latifrons	Solanum aculeatissimum	Solanum	Solanaceae	Solanales
Tephritidae	Bactrocera	Bactrocera latifrons	Solanum aethiopicum	Solanum	Solanaceae	Solanales
Tephritidae	Bactrocera	Bactrocera latifrons	Solanum americanum	Solanum	Solanaceae	Solanales
Tephritidae	Bactrocera	Bactrocera latifrons	Solanum anguivi	Solanum	Solanaceae	Solanales
Tephritidae	Bactrocera	Bactrocera latifrons	Solanum erianthum	Solanum	Solanaceae	Solanales
Tephritidae	Bactrocera	Bactrocera latifrons	Solanum granuloso-leprosum	Solanum	Solanaceae	Solanales
Tephritidae	Bactrocera	Bactrocera latifrons	Solanum incanum	Solanum	Solanaceae	Solanales
Tephritidae	Bactrocera	Bactrocera latifrons	Solanum indicum	Solanum	Solanaceae	Solanales
Tephritidae	Bactrocera	Bactrocera latifrons	Solanum lanceifolium	Solanum	Solanaceae	Solanales
Tephritidae	Bactrocera	Bactrocera latifrons	Solanum lasiocarpum	Solanum	Solanaceae	Solanales
Tephritidae	Bactrocera	Bactrocera latifrons	Solanum linnaeanum	Solanum	Solanaceae	Solanales
Tephritidae	Bactrocera	Bactrocera latifrons	Solanum lycopersicum	Solanum	Solanaceae	Solanales
Tephritidae	Bactrocera	Bactrocera latifrons	Solanum macrocarpon	Solanum	Solanaceae	Solanales
Tephritidae	Bactrocera	Bactrocera latifrons	Solanum mammosum	Solanum	Solanaceae	Solanales
Tephritidae	Bactrocera	Bactrocera latifrons	Solanum melongena	Solanum	Solanaceae	Solanales
Tephritidae	Bactrocera	Bactrocera latifrons	Solanum nigrescens	Solanum	Solanaceae	Solanales
Tephritidae	Bactrocera	Bactrocera latifrons	Solanum pimpinellifolium	Solanum	Solanaceae	Solanales
Tephritidae	Bactrocera	Bactrocera latifrons	Solanum pseudocapsicum	Solanum	Solanaceae	Solanales
Tephritidae	Bactrocera	Bactrocera latifrons	Solanum scabrum	Solanum	Solanaceae	Solanales
Tephritidae	Bactrocera	Bactrocera latifrons	Solanum sisymbriifolium	Solanum	Solanaceae	Solanales
Tephritidae	Bactrocera	Bactrocera latifrons	Solanum sodomeum	Solanum	Solanaceae	Solanales
Tephritidae	Bactrocera	Bactrocera latifrons	Solanum stramoniifolium	Solanum	Solanaceae	Solanales
Tephritidae	Bactrocera	Bactrocera latifrons	Solanum surattense	Solanum	Solanaceae	Solanales
Tephritidae	Bactrocera	Bactrocera latifrons	Solanum torvum	Solanum	Solanaceae	Solanales
Tephritidae	Bactrocera	Bactrocera latifrons	Solanum trilobatum	Solanum	Solanaceae	Solanales
Tephritidae	Bactrocera	Bactrocera latifrons	Solanum verbascifolium	Solanum	Solanaceae	Solanales
Tephritidae	Bactrocera	Bactrocera latifrons	Solanum viarum	Solanum	Solanaceae	Solanales
Tephritidae	Bactrocera	Bactrocera latifrons	Solanum violaceum	Solanum	Solanaceae	Solanales
Tephritidae	Bactrocera	Bactrocera latifrons	Solanum virginianum	Solanum	Solanaceae	Solanales
Tephritidae	Bactrocera	Bactrocera melas	Phoenix dactylifera	Phoenix	Arecaceae	Arecales
Tephritidae	Bactrocera	Bactrocera melas	Passiflora subpeltata	Passiflora	Passifloraceae	Malpighiales
Tephritidae	Bactrocera	Bactrocera melas	Psidium guajava	Psidium	Myrtaceae	Myrtales
Tephritidae	Bactrocera	Bactrocera melas	Syzygium luehmannii	Syzygium	Myrtaceae	Myrtales
Tephritidae	Bactrocera	Bactrocera melas	Ficus carica	Ficus	Moraceae	Rosales
Tephritidae	Bactrocera	Bactrocera melas	Eriobotrya japonica	Eriobotrya	Rosaceae	Rosales
Tephritidae	Bactrocera	Bactrocera melas	Malus domestica	Malus	Rosaceae	Rosales
Tephritidae	Bactrocera	Bactrocera melas	Prunus domestica	Prunus	Rosaceae	Rosales
Tephritidae	Bactrocera	Bactrocera melas	Prunus persica	Prunus	Rosaceae	Rosales
Tephritidae	Bactrocera	Bactrocera melas	Pyrus communis	Pyrus	Rosaceae	Rosales
Tephritidae	Bactrocera	Bactrocera melas	Citrus japonica	Citrus	Rutaceae	Sapindales
Tephritidae	Bactrocera	Bactrocera melas	Citrus maxima	Citrus	Rutaceae	Sapindales
Tephritidae	Bactrocera	Bactrocera melas	Citrus paradisi	Citrus	Rutaceae	Sapindales
Tephritidae	Bactrocera	Bactrocera melas	Citrus reticulata	Citrus	Rutaceae	Sapindales
Tephritidae	Bactrocera	Bactrocera melas	Citrus sinensis	Citrus	Rutaceae	Sapindales
Tephritidae	Bactrocera	Bactrocera melas	Citrus x aurantium	Citrus	Rutaceae	Sapindales
Tephritidae	Bactrocera	Bactrocera musae	Capparis lucida	Capparis	Capparaceae	Brassicales
Tephritidae	Bactrocera	Bactrocera musae	Carica papaya	Carica	Caricaceae	Brassicales
Tephritidae	Bactrocera	Bactrocera musae	Lasianthus strigosus	Lasianthus	Rubiaceae	Gentianales
Tephritidae	Bactrocera	Bactrocera musae	Passiflora edulis	Passiflora	Passifloraceae	Malpighiales
Tephritidae	Bactrocera	Bactrocera musae	Psidium guajava	Psidium	Myrtaceae	Myrtales
Tephritidae	Bactrocera	Bactrocera musae	Syzygium bamagense	Syzygium	Myrtaceae	Myrtales
Tephritidae	Bactrocera	Bactrocera musae	Ximenia americana	Ximenia	Olacaceae	Santalales
Tephritidae	Bactrocera	Bactrocera musae	Citrus paradisi	Citrus	Rutaceae	Sapindales
Tephritidae	Bactrocera	Bactrocera musae	Citrus reticulata	Citrus	Rutaceae	Sapindales
Tephritidae	Bactrocera	Bactrocera musae	Solanum lycopersicum	Solanum	Solanaceae	Solanales
Tephritidae	Bactrocera	Bactrocera musae	Musa acuminata	Musa	Musaceae	Zingiberales
Tephritidae	Bactrocera	Bactrocera musae	Musa banksii	Musa	Musaceae	Zingiberales
Tephritidae	Bactrocera	Bactrocera musae	Musa x paradisiaca	Musa	Musaceae	Zingiberales
Tephritidae	Bactrocera	Bactrocera neohumeralis	Normanbya normanbyi	Normanbya	Arecaceae	Arecales
Tephritidae	Bactrocera	Bactrocera neohumeralis	Phoenix dactylifera	Phoenix	Arecaceae	Arecales
Tephritidae	Bactrocera	Bactrocera neohumeralis	Capparis lucida	Capparis	Capparaceae	Brassicales
Tephritidae	Bactrocera	Bactrocera neohumeralis	Crateva religiosa	Crateva	Capparaceae	Brassicales
Tephritidae	Bactrocera	Bactrocera neohumeralis	Carica papaya	Carica	Caricaceae	Brassicales
Tephritidae	Bactrocera	Bactrocera neohumeralis	Cassine australis	Cassine	Celastraceae	Celastrales
Tephritidae	Bactrocera	Bactrocera neohumeralis	Salacia chinensis	Salacia	Celastraceae	Celastrales
Tephritidae	Bactrocera	Bactrocera neohumeralis	Cayaponia laciniosa	Cayaponia	Cucurbitaceae	Cucurbitales
Tephritidae	Bactrocera	Bactrocera neohumeralis	Diospyros discolor	Diospyros	Ebenaceae	Ericales
Tephritidae	Bactrocera	Bactrocera neohumeralis	Diospyros kaki	Diospyros	Ebenaceae	Ericales
Tephritidae	Bactrocera	Bactrocera neohumeralis	Barringtonia calyptrata	Barringtonia	Lecythidaceae	Ericales
Tephritidae	Bactrocera	Bactrocera neohumeralis	Barringtonia racemosa	Barringtonia	Lecythidaceae	Ericales
Tephritidae	Bactrocera	Bactrocera neohumeralis	Beccariella xerocarpa	Beccariella	Sapotaceae	Ericales
Tephritidae	Bactrocera	Bactrocera neohumeralis	Chrysophyllum cainito	Chrysophyllum	Sapotaceae	Ericales
Tephritidae	Bactrocera	Bactrocera neohumeralis	Manilkara zapota	Manilkara	Sapotaceae	Ericales
Tephritidae	Bactrocera	Bactrocera neohumeralis	Niemeyera chartacea	Niemeyera	Sapotaceae	Ericales
Tephritidae	Bactrocera	Bactrocera neohumeralis	Niemeyera prunifera	Niemeyera	Sapotaceae	Ericales
Tephritidae	Bactrocera	Bactrocera neohumeralis	Planchonella myrsinodendron	Planchonella	Sapotaceae	Ericales
Tephritidae	Bactrocera	Bactrocera neohumeralis	Planchonella obovata	Planchonella	Sapotaceae	Ericales
Tephritidae	Bactrocera	Bactrocera neohumeralis	Pouteria caimito	Pouteria	Sapotaceae	Ericales
Tephritidae	Bactrocera	Bactrocera neohumeralis	Synsepalum dulcificum	Synsepalum	Sapotaceae	Ericales
Tephritidae	Bactrocera	Bactrocera neohumeralis	Alyxia ruscifolia	Alyxia	Apocynaceae	Gentianales
Tephritidae	Bactrocera	Bactrocera neohumeralis	Coffea arabica	Coffea	Rubiaceae	Gentianales
Tephritidae	Bactrocera	Bactrocera neohumeralis	Nauclea orientalis	Nauclea	Rubiaceae	Gentianales
Tephritidae	Bactrocera	Bactrocera neohumeralis	Premna serratifolia	Premna	Lamiaceae	Lamiales
Tephritidae	Bactrocera	Bactrocera neohumeralis	Cryptocarya erythroxylon	Cryptocarya	Lauraceae	Laurales
Tephritidae	Bactrocera	Bactrocera neohumeralis	Endiandra compressa	Endiandra	Lauraceae	Laurales
Tephritidae	Bactrocera	Bactrocera neohumeralis	Endiandra cowleyana	Endiandra	Lauraceae	Laurales
Tephritidae	Bactrocera	Bactrocera neohumeralis	Endiandra dielsiana	Endiandra	Lauraceae	Laurales
Tephritidae	Bactrocera	Bactrocera neohumeralis	Endiandra microneura	Endiandra	Lauraceae	Laurales
Tephritidae	Bactrocera	Bactrocera neohumeralis	Endiandra wolfei	Endiandra	Lauraceae	Laurales
Tephritidae	Bactrocera	Bactrocera neohumeralis	Persea americana	Persea	Lauraceae	Laurales
Tephritidae	Bactrocera	Bactrocera neohumeralis	Annona muricata	Annona	Annonaceae	Magnoliales
Tephritidae	Bactrocera	Bactrocera neohumeralis	Annona reticulata	Annona	Annonaceae	Magnoliales
Tephritidae	Bactrocera	Bactrocera neohumeralis	Annona squamosa	Annona	Annonaceae	Magnoliales
Tephritidae	Bactrocera	Bactrocera neohumeralis	Annona x atemoya	Annona	Annonaceae	Magnoliales
Tephritidae	Bactrocera	Bactrocera neohumeralis	Cananga odorata	Cananga	Annonaceae	Magnoliales
Tephritidae	Bactrocera	Bactrocera neohumeralis	Melodorum leichhardtii	Melodorum	Annonaceae	Magnoliales
Tephritidae	Bactrocera	Bactrocera neohumeralis	Miliusa horsfieldii	Miliusa	Annonaceae	Magnoliales
Tephritidae	Bactrocera	Bactrocera neohumeralis	Rollinia mucosa	Rollinia	Annonaceae	Magnoliales
Tephritidae	Bactrocera	Bactrocera neohumeralis	Calophyllum inophyllum	Calophyllum	Calophyllaceae	Malpighiales
Tephritidae	Bactrocera	Bactrocera neohumeralis	Chrysobalanus icaco	Chrysobalanus	Chrysobalanaceae	Malpighiales
Tephritidae	Bactrocera	Bactrocera neohumeralis	Garcinia x mangostana	Garcinia	Clusiaceae	Malpighiales
Tephritidae	Bactrocera	Bactrocera neohumeralis	Malpighia emarginata	Malpighia	Malpighiaceae	Malpighiales
Tephritidae	Bactrocera	Bactrocera neohumeralis	Blephistelma aurantia	Blephistelma	Passifloraceae	Malpighiales
Tephritidae	Bactrocera	Bactrocera neohumeralis	Passiflora edulis	Passiflora	Passifloraceae	Malpighiales
Tephritidae	Bactrocera	Bactrocera neohumeralis	Passiflora foetida	Passiflora	Passifloraceae	Malpighiales
Tephritidae	Bactrocera	Bactrocera neohumeralis	Passiflora quadrangularis	Passiflora	Passifloraceae	Malpighiales
Tephritidae	Bactrocera	Bactrocera neohumeralis	Passiflora suberosa	Passiflora	Passifloraceae	Malpighiales
Tephritidae	Bactrocera	Bactrocera neohumeralis	Passiflora subpeltata	Passiflora	Passifloraceae	Malpighiales
Tephritidae	Bactrocera	Bactrocera neohumeralis	Drypetes deplanchei	Drypetes	Putranjivaceae	Malpighiales
Tephritidae	Bactrocera	Bactrocera neohumeralis	Carallia brachiata	Carallia	Rhizophoraceae	Malpighiales
Tephritidae	Bactrocera	Bactrocera neohumeralis	Dovyalis hebecarpa	Dovyalis	Salicaceae	Malpighiales
Tephritidae	Bactrocera	Bactrocera neohumeralis	Flacourtia indica	Flacourtia	Salicaceae	Malpighiales
Tephritidae	Bactrocera	Bactrocera neohumeralis	Flacourtia inermis	Flacourtia	Salicaceae	Malpighiales
Tephritidae	Bactrocera	Bactrocera neohumeralis	Muntingia calabura	Muntingia	Muntingiaceae	Malvales
Tephritidae	Bactrocera	Bactrocera neohumeralis	Terminalia arenicola	Terminalia	Combretaceae	Myrtales
Tephritidae	Bactrocera	Bactrocera neohumeralis	Terminalia aridicola	Terminalia	Combretaceae	Myrtales
Tephritidae	Bactrocera	Bactrocera neohumeralis	Terminalia catappa	Terminalia	Combretaceae	Myrtales
Tephritidae	Bactrocera	Bactrocera neohumeralis	Terminalia melanocarpa	Terminalia	Combretaceae	Myrtales
Tephritidae	Bactrocera	Bactrocera neohumeralis	Terminalia muelleri	Terminalia	Combretaceae	Myrtales
Tephritidae	Bactrocera	Bactrocera neohumeralis	Terminalia platyphylla	Terminalia	Combretaceae	Myrtales
Tephritidae	Bactrocera	Bactrocera neohumeralis	Terminalia sericocarpa	Terminalia	Combretaceae	Myrtales
Tephritidae	Bactrocera	Bactrocera neohumeralis	Terminalia subacroptera	Terminalia	Combretaceae	Myrtales
Tephritidae	Bactrocera	Bactrocera neohumeralis	Melastoma malabathricum	Melastoma	Melastomataceae	Myrtales
Tephritidae	Bactrocera	Bactrocera neohumeralis	Acca sellowiana	Acca	Myrtaceae	Myrtales
Tephritidae	Bactrocera	Bactrocera neohumeralis	Archirhodomyrtus beckleri	Archirhodomyrtus	Myrtaceae	Myrtales
Tephritidae	Bactrocera	Bactrocera neohumeralis	Eugenia brasiliensis	Eugenia	Myrtaceae	Myrtales
Tephritidae	Bactrocera	Bactrocera neohumeralis	Eugenia reinwardtiana	Eugenia	Myrtaceae	Myrtales
Tephritidae	Bactrocera	Bactrocera neohumeralis	Eugenia uniflora	Eugenia	Myrtaceae	Myrtales
Tephritidae	Bactrocera	Bactrocera neohumeralis	Plinia cauliflora	Plinia	Myrtaceae	Myrtales
Tephritidae	Bactrocera	Bactrocera neohumeralis	Psidium cattleianum	Psidium	Myrtaceae	Myrtales
Tephritidae	Bactrocera	Bactrocera neohumeralis	Psidium guajava	Psidium	Myrtaceae	Myrtales
Tephritidae	Bactrocera	Bactrocera neohumeralis	Psidium guineense	Psidium	Myrtaceae	Myrtales
Tephritidae	Bactrocera	Bactrocera neohumeralis	Rhodomyrtus macrocarpa	Rhodomyrtus	Myrtaceae	Myrtales
Tephritidae	Bactrocera	Bactrocera neohumeralis	Syzygium alliiligneum	Syzygium	Myrtaceae	Myrtales
Tephritidae	Bactrocera	Bactrocera neohumeralis	Syzygium aqueum	Syzygium	Myrtaceae	Myrtales
Tephritidae	Bactrocera	Bactrocera neohumeralis	Syzygium australe	Syzygium	Myrtaceae	Myrtales
Tephritidae	Bactrocera	Bactrocera neohumeralis	Syzygium canicortex	Syzygium	Myrtaceae	Myrtales
Tephritidae	Bactrocera	Bactrocera neohumeralis	Syzygium claviflorum	Syzygium	Myrtaceae	Myrtales
Tephritidae	Bactrocera	Bactrocera neohumeralis	Syzygium cormiflorum	Syzygium	Myrtaceae	Myrtales
Tephritidae	Bactrocera	Bactrocera neohumeralis	Syzygium forte	Syzygium	Myrtaceae	Myrtales
Tephritidae	Bactrocera	Bactrocera neohumeralis	Syzygium graveolens	Syzygium	Myrtaceae	Myrtales
Tephritidae	Bactrocera	Bactrocera neohumeralis	Syzygium hemilamprum	Syzygium	Myrtaceae	Myrtales
Tephritidae	Bactrocera	Bactrocera neohumeralis	Syzygium jambos	Syzygium	Myrtaceae	Myrtales
Tephritidae	Bactrocera	Bactrocera neohumeralis	Syzygium luehmannii	Syzygium	Myrtaceae	Myrtales
Tephritidae	Bactrocera	Bactrocera neohumeralis	Syzygium malaccense	Syzygium	Myrtaceae	Myrtales
Tephritidae	Bactrocera	Bactrocera neohumeralis	Syzygium paniculatum	Syzygium	Myrtaceae	Myrtales
Tephritidae	Bactrocera	Bactrocera neohumeralis	Syzygium resa	Syzygium	Myrtaceae	Myrtales
Tephritidae	Bactrocera	Bactrocera neohumeralis	Syzygium samarangense	Syzygium	Myrtaceae	Myrtales
Tephritidae	Bactrocera	Bactrocera neohumeralis	Syzygium suborbiculare	Syzygium	Myrtaceae	Myrtales
Tephritidae	Bactrocera	Bactrocera neohumeralis	Syzygium tierneyanum	Syzygium	Myrtaceae	Myrtales
Tephritidae	Bactrocera	Bactrocera neohumeralis	Davidsonia pruriens	Davidsonia	Cunoniaceae	Oxalidales
Tephritidae	Bactrocera	Bactrocera neohumeralis	Elaeocarpus bancroftii	Elaeocarpus	Elaeocarpaceae	Oxalidales
Tephritidae	Bactrocera	Bactrocera neohumeralis	Averrhoa carambola	Averrhoa	Oxalidaceae	Oxalidales
Tephritidae	Bactrocera	Bactrocera neohumeralis	Piper nigrum	Piper	Piperaceae	Piperales
Tephritidae	Bactrocera	Bactrocera neohumeralis	Ficus benjamina	Ficus	Moraceae	Rosales
Tephritidae	Bactrocera	Bactrocera neohumeralis	Ficus carica	Ficus	Moraceae	Rosales
Tephritidae	Bactrocera	Bactrocera neohumeralis	Ficus microcarpa	Ficus	Moraceae	Rosales
Tephritidae	Bactrocera	Bactrocera neohumeralis	Ficus racemosa	Ficus	Moraceae	Rosales
Tephritidae	Bactrocera	Bactrocera neohumeralis	Maclura cochinchinensis	Maclura	Moraceae	Rosales
Tephritidae	Bactrocera	Bactrocera neohumeralis	Morus nigra	Morus	Moraceae	Rosales
Tephritidae	Bactrocera	Bactrocera neohumeralis	Ziziphus jujuba	Ziziphus	Rhamnaceae	Rosales
Tephritidae	Bactrocera	Bactrocera neohumeralis	Cydonia oblonga	Cydonia	Rosaceae	Rosales
Tephritidae	Bactrocera	Bactrocera neohumeralis	Eriobotrya japonica	Eriobotrya	Rosaceae	Rosales
Tephritidae	Bactrocera	Bactrocera neohumeralis	Fragaria x ananassa	Fragaria	Rosaceae	Rosales
Tephritidae	Bactrocera	Bactrocera neohumeralis	Malus domestica	Malus	Rosaceae	Rosales
Tephritidae	Bactrocera	Bactrocera neohumeralis	Malus sylvestris	Malus	Rosaceae	Rosales
Tephritidae	Bactrocera	Bactrocera neohumeralis	Prunus armeniaca	Prunus	Rosaceae	Rosales
Tephritidae	Bactrocera	Bactrocera neohumeralis	Prunus domestica	Prunus	Rosaceae	Rosales
Tephritidae	Bactrocera	Bactrocera neohumeralis	Prunus persica	Prunus	Rosaceae	Rosales
Tephritidae	Bactrocera	Bactrocera neohumeralis	Prunus salicina	Prunus	Rosaceae	Rosales
Tephritidae	Bactrocera	Bactrocera neohumeralis	Prunus turneriana	Prunus	Rosaceae	Rosales
Tephritidae	Bactrocera	Bactrocera neohumeralis	Pyrus communis	Pyrus	Rosaceae	Rosales
Tephritidae	Bactrocera	Bactrocera neohumeralis	Rubus rosifolius	Rubus	Rosaceae	Rosales
Tephritidae	Bactrocera	Bactrocera neohumeralis	Pourouma cecropiifolia	Pourouma	Urticaceae	Rosales
Tephritidae	Bactrocera	Bactrocera neohumeralis	Ximenia americana	Ximenia	Olacaceae	Santalales
Tephritidae	Bactrocera	Bactrocera neohumeralis	Exocarpos latifolius	Exocarpos	Santalaceae	Santalales
Tephritidae	Bactrocera	Bactrocera neohumeralis	Santalum lanceolatum	Santalum	Santalaceae	Santalales
Tephritidae	Bactrocera	Bactrocera neohumeralis	Anacardium occidentale	Anacardium	Anacardiaceae	Sapindales
Tephritidae	Bactrocera	Bactrocera neohumeralis	Bouea macrophylla	Bouea	Anacardiaceae	Sapindales
Tephritidae	Bactrocera	Bactrocera neohumeralis	Mangifera indica	Mangifera	Anacardiaceae	Sapindales
Tephritidae	Bactrocera	Bactrocera neohumeralis	Pleiogynium timoriense	Pleiogynium	Anacardiaceae	Sapindales
Tephritidae	Bactrocera	Bactrocera neohumeralis	Semecarpus australiensis	Semecarpus	Anacardiaceae	Sapindales
Tephritidae	Bactrocera	Bactrocera neohumeralis	Spondias dulcis	Spondias	Anacardiaceae	Sapindales
Tephritidae	Bactrocera	Bactrocera neohumeralis	Spondias mombin	Spondias	Anacardiaceae	Sapindales
Tephritidae	Bactrocera	Bactrocera neohumeralis	Spondias purpurea	Spondias	Anacardiaceae	Sapindales
Tephritidae	Bactrocera	Bactrocera neohumeralis	Aglaia sapindina	Aglaia	Meliaceae	Sapindales
Tephritidae	Bactrocera	Bactrocera neohumeralis	Sandoricum koetjape	Sandoricum	Meliaceae	Sapindales
Tephritidae	Bactrocera	Bactrocera neohumeralis	Acronychia acidula	Acronychia	Rutaceae	Sapindales
Tephritidae	Bactrocera	Bactrocera neohumeralis	Casimiroa edulis	Casimiroa	Rutaceae	Sapindales
Tephritidae	Bactrocera	Bactrocera neohumeralis	Citrus aurantiifolia	Citrus	Rutaceae	Sapindales
Tephritidae	Bactrocera	Bactrocera neohumeralis	Citrus jambhiri	Citrus	Rutaceae	Sapindales
Tephritidae	Bactrocera	Bactrocera neohumeralis	Citrus japonica	Citrus	Rutaceae	Sapindales
Tephritidae	Bactrocera	Bactrocera neohumeralis	Citrus limon	Citrus	Rutaceae	Sapindales
Tephritidae	Bactrocera	Bactrocera neohumeralis	Citrus maxima	Citrus	Rutaceae	Sapindales
Tephritidae	Bactrocera	Bactrocera neohumeralis	Citrus medica	Citrus	Rutaceae	Sapindales
Tephritidae	Bactrocera	Bactrocera neohumeralis	Citrus paradisi	Citrus	Rutaceae	Sapindales
Tephritidae	Bactrocera	Bactrocera neohumeralis	Citrus reticulata	Citrus	Rutaceae	Sapindales
Tephritidae	Bactrocera	Bactrocera neohumeralis	Citrus sinensis	Citrus	Rutaceae	Sapindales
Tephritidae	Bactrocera	Bactrocera neohumeralis	Citrus x aurantium	Citrus	Rutaceae	Sapindales
Tephritidae	Bactrocera	Bactrocera neohumeralis	Clausena brevistyla	Clausena	Rutaceae	Sapindales
Tephritidae	Bactrocera	Bactrocera neohumeralis	Clausena lansium	Clausena	Rutaceae	Sapindales
Tephritidae	Bactrocera	Bactrocera neohumeralis	Glycosmis trifoliata	Glycosmis	Rutaceae	Sapindales
Tephritidae	Bactrocera	Bactrocera neohumeralis	Micromelum minutum	Micromelum	Rutaceae	Sapindales
Tephritidae	Bactrocera	Bactrocera neohumeralis	Murraya paniculata	Murraya	Rutaceae	Sapindales
Tephritidae	Bactrocera	Bactrocera neohumeralis	Castanospora alphandi	Castanospora	Sapindaceae	Sapindales
Tephritidae	Bactrocera	Bactrocera neohumeralis	Ganophyllum falcatum	Ganophyllum	Sapindaceae	Sapindales
Tephritidae	Bactrocera	Bactrocera neohumeralis	Capsicum annuum	Capsicum	Solanaceae	Solanales
Tephritidae	Bactrocera	Bactrocera neohumeralis	Solanum betaceum	Solanum	Solanaceae	Solanales
Tephritidae	Bactrocera	Bactrocera neohumeralis	Solanum laciniatum	Solanum	Solanaceae	Solanales
Tephritidae	Bactrocera	Bactrocera neohumeralis	Solanum lycopersicum	Solanum	Solanaceae	Solanales
Tephritidae	Bactrocera	Bactrocera neohumeralis	Solanum seaforthianum	Solanum	Solanaceae	Solanales
Tephritidae	Bactrocera	Bactrocera neohumeralis	Leea indica	Leea	Vitaceae	Vitales
Tephritidae	Bactrocera	Bactrocera neohumeralis	Tetrastigma nitens	Tetrastigma	Vitaceae	Vitales
Tephritidae	Bactrocera	Bactrocera neohumeralis	Vitis labrusca	Vitis	Vitaceae	Vitales
Tephritidae	Bactrocera	Bactrocera neohumeralis	Musa banksii	Musa	Musaceae	Zingiberales
Tephritidae	Bactrocera	Bactrocera neohumeralis	Musa x paradisiaca	Musa	Musaceae	Zingiberales
Tephritidae	Bactrocera	Bactrocera nigrotibialis	Coffea canephora	Coffea	Rubiaceae	Gentianales
Tephritidae	Bactrocera	Bactrocera nigrotibialis	Psidium guajava	Psidium	Myrtaceae	Myrtales
Tephritidae	Bactrocera	Bactrocera nigrotibialis	Syzygium jambos	Syzygium	Myrtaceae	Myrtales
Tephritidae	Bactrocera	Bactrocera occipitalis	Lagenaria siceraria	Lagenaria	Cucurbitaceae	Cucurbitales
Tephritidae	Bactrocera	Bactrocera occipitalis	Manilkara zapota	Manilkara	Sapotaceae	Ericales
Tephritidae	Bactrocera	Bactrocera occipitalis	Psidium guajava	Psidium	Myrtaceae	Myrtales
Tephritidae	Bactrocera	Bactrocera occipitalis	Averrhoa carambola	Averrhoa	Oxalidaceae	Oxalidales
Tephritidae	Bactrocera	Bactrocera occipitalis	Mangifera indica	Mangifera	Anacardiaceae	Sapindales
Tephritidae	Bactrocera	Bactrocera occipitalis	Spondias purpurea	Spondias	Anacardiaceae	Sapindales
Tephritidae	Bactrocera	Bactrocera occipitalis	Citrus japonica	Citrus	Rutaceae	Sapindales
Tephritidae	Bactrocera	Bactrocera occipitalis	Citrus reticulata	Citrus	Rutaceae	Sapindales
Tephritidae	Bactrocera	Bactrocera occipitalis	Citrus x microcarpa	Citrus	Rutaceae	Sapindales
Tephritidae	Bactrocera	Bactrocera oleae	Olea europaea subsp. europaea	Olea	Oleaceae	Lamiales
Tephritidae	Bactrocera	Bactrocera tryoni	Normanbya normanbyi	Normanbya	Arecaceae	Arecales
Tephritidae	Bactrocera	Bactrocera tryoni	Phoenix dactylifera	Phoenix	Arecaceae	Arecales
Tephritidae	Bactrocera	Bactrocera tryoni	Clivia miniata	Clivia	Amaryllidaceae	Asparagales
Tephritidae	Bactrocera	Bactrocera tryoni	Scaevola taccada	Scaevola	Goodeniaceae	Asterales
Tephritidae	Bactrocera	Bactrocera tryoni	Capparis lucida	Capparis	Capparaceae	Brassicales
Tephritidae	Bactrocera	Bactrocera tryoni	Capparis mitchellii	Capparis	Capparaceae	Brassicales
Tephritidae	Bactrocera	Bactrocera tryoni	Capparis nobilis	Capparis	Capparaceae	Brassicales
Tephritidae	Bactrocera	Bactrocera tryoni	Carica papaya	Carica	Caricaceae	Brassicales
Tephritidae	Bactrocera	Bactrocera tryoni	Opuntia ficus-indica	Opuntia	Cactaceae	Caryophyllales
Tephritidae	Bactrocera	Bactrocera tryoni	Cassine australis	Cassine	Celastraceae	Celastrales
Tephritidae	Bactrocera	Bactrocera tryoni	Salacia chinensis	Salacia	Celastraceae	Celastrales
Tephritidae	Bactrocera	Bactrocera tryoni	Siphonodon australis	Siphonodon	Celastraceae	Celastrales
Tephritidae	Bactrocera	Bactrocera tryoni	Cucurbita moschata	Cucurbita	Cucurbitaceae	Cucurbitales
Tephritidae	Bactrocera	Bactrocera tryoni	Cucurbita pepo	Cucurbita	Cucurbitaceae	Cucurbitales
Tephritidae	Bactrocera	Bactrocera tryoni	Diplocyclos palmatus	Diplocyclos	Cucurbitaceae	Cucurbitales
Tephritidae	Bactrocera	Bactrocera tryoni	Momordica charantia	Momordica	Cucurbitaceae	Cucurbitales
Tephritidae	Bactrocera	Bactrocera tryoni	Trichosanthes cucumerina	Trichosanthes	Cucurbitaceae	Cucurbitales
Tephritidae	Bactrocera	Bactrocera tryoni	Lonicera hildebrandiana	Lonicera	Caprifoliaceae	Dipsacales
Tephritidae	Bactrocera	Bactrocera tryoni	Actinidia chinensis	Actinidia	Actinidiaceae	Ericales
Tephritidae	Bactrocera	Bactrocera tryoni	Actinidia deliciosa	Actinidia	Actinidiaceae	Ericales
Tephritidae	Bactrocera	Bactrocera tryoni	Diospyros australis	Diospyros	Ebenaceae	Ericales
Tephritidae	Bactrocera	Bactrocera tryoni	Diospyros discolor	Diospyros	Ebenaceae	Ericales
Tephritidae	Bactrocera	Bactrocera tryoni	Diospyros ebenum	Diospyros	Ebenaceae	Ericales
Tephritidae	Bactrocera	Bactrocera tryoni	Diospyros kaki	Diospyros	Ebenaceae	Ericales
Tephritidae	Bactrocera	Bactrocera tryoni	Diospyros mespiliformis	Diospyros	Ebenaceae	Ericales
Tephritidae	Bactrocera	Bactrocera tryoni	Diospyros virginiana	Diospyros	Ebenaceae	Ericales
Tephritidae	Bactrocera	Bactrocera tryoni	Vaccinium corymbosum	Vaccinium	Ericaceae	Ericales
Tephritidae	Bactrocera	Bactrocera tryoni	Barringtonia asiatica	Barringtonia	Lecythidaceae	Ericales
Tephritidae	Bactrocera	Bactrocera tryoni	Barringtonia calyptrata	Barringtonia	Lecythidaceae	Ericales
Tephritidae	Bactrocera	Bactrocera tryoni	Barringtonia edulis	Barringtonia	Lecythidaceae	Ericales
Tephritidae	Bactrocera	Bactrocera tryoni	Planchonia careya	Planchonia	Lecythidaceae	Ericales
Tephritidae	Bactrocera	Bactrocera tryoni	Beccariella macrocarpa	Beccariella	Sapotaceae	Ericales
Tephritidae	Bactrocera	Bactrocera tryoni	Manilkara zapota	Manilkara	Sapotaceae	Ericales
Tephritidae	Bactrocera	Bactrocera tryoni	Mimusops elengi	Mimusops	Sapotaceae	Ericales
Tephritidae	Bactrocera	Bactrocera tryoni	Niemeyera antiloga	Niemeyera	Sapotaceae	Ericales
Tephritidae	Bactrocera	Bactrocera tryoni	Niemeyera chartacea	Niemeyera	Sapotaceae	Ericales
Tephritidae	Bactrocera	Bactrocera tryoni	Niemeyera prunifera	Niemeyera	Sapotaceae	Ericales
Tephritidae	Bactrocera	Bactrocera tryoni	Planchonella australis	Planchonella	Sapotaceae	Ericales
Tephritidae	Bactrocera	Bactrocera tryoni	Planchonella myrsinodendron	Planchonella	Sapotaceae	Ericales
Tephritidae	Bactrocera	Bactrocera tryoni	Planchonella pohlmaniana	Planchonella	Sapotaceae	Ericales
Tephritidae	Bactrocera	Bactrocera tryoni	Planchonella sphaerocarpa	Planchonella	Sapotaceae	Ericales
Tephritidae	Bactrocera	Bactrocera tryoni	Pouteria caimito	Pouteria	Sapotaceae	Ericales
Tephritidae	Bactrocera	Bactrocera tryoni	Pouteria campechiana	Pouteria	Sapotaceae	Ericales
Tephritidae	Bactrocera	Bactrocera tryoni	Pouteria sapota	Pouteria	Sapotaceae	Ericales
Tephritidae	Bactrocera	Bactrocera tryoni	Synsepalum dulcificum	Synsepalum	Sapotaceae	Ericales
Tephritidae	Bactrocera	Bactrocera tryoni	Castanospermum australe	Castanospermum	Fabaceae	Fabales
Tephritidae	Bactrocera	Bactrocera tryoni	Inocarpus fagifer	Inocarpus	Fabaceae	Fabales
Tephritidae	Bactrocera	Bactrocera tryoni	Juglans regia	Juglans	Juglandaceae	Fagales
Tephritidae	Bactrocera	Bactrocera tryoni	Alyxia ruscifolia	Alyxia	Apocynaceae	Gentianales
Tephritidae	Bactrocera	Bactrocera tryoni	Carissa spinarum	Carissa	Apocynaceae	Gentianales
Tephritidae	Bactrocera	Bactrocera tryoni	Cascabela thevetia	Cascabela	Apocynaceae	Gentianales
Tephritidae	Bactrocera	Bactrocera tryoni	Nerium oleander	Nerium	Apocynaceae	Gentianales
Tephritidae	Bactrocera	Bactrocera tryoni	Ochrosia elliptica	Ochrosia	Apocynaceae	Gentianales
Tephritidae	Bactrocera	Bactrocera tryoni	Ochrosia moorei	Ochrosia	Apocynaceae	Gentianales
Tephritidae	Bactrocera	Bactrocera tryoni	Fagraea gracilipes	Fagraea	Gentianaceae	Gentianales
Tephritidae	Bactrocera	Bactrocera tryoni	Coffea arabica	Coffea	Rubiaceae	Gentianales
Tephritidae	Bactrocera	Bactrocera tryoni	Morinda citrifolia	Morinda	Rubiaceae	Gentianales
Tephritidae	Bactrocera	Bactrocera tryoni	Nauclea orientalis	Nauclea	Rubiaceae	Gentianales
Tephritidae	Bactrocera	Bactrocera tryoni	Premna serratifolia	Premna	Lamiaceae	Lamiales
Tephritidae	Bactrocera	Bactrocera tryoni	Olea europaea	Olea	Oleaceae	Lamiales
Tephritidae	Bactrocera	Bactrocera tryoni	Hernandia cordigera	Hernandia	Hernandiaceae	Laurales
Tephritidae	Bactrocera	Bactrocera tryoni	Cryptocarya erythroxylon	Cryptocarya	Lauraceae	Laurales
Tephritidae	Bactrocera	Bactrocera tryoni	Endiandra compressa	Endiandra	Lauraceae	Laurales
Tephritidae	Bactrocera	Bactrocera tryoni	Endiandra cowleyana	Endiandra	Lauraceae	Laurales
Tephritidae	Bactrocera	Bactrocera tryoni	Endiandra discolor	Endiandra	Lauraceae	Laurales
Tephritidae	Bactrocera	Bactrocera tryoni	Endiandra longipedicellata	Endiandra	Lauraceae	Laurales
Tephritidae	Bactrocera	Bactrocera tryoni	Endiandra microneura	Endiandra	Lauraceae	Laurales
Tephritidae	Bactrocera	Bactrocera tryoni	Endiandra sankeyana	Endiandra	Lauraceae	Laurales
Tephritidae	Bactrocera	Bactrocera tryoni	Endiandra wolfei	Endiandra	Lauraceae	Laurales
Tephritidae	Bactrocera	Bactrocera tryoni	Persea americana	Persea	Lauraceae	Laurales
Tephritidae	Bactrocera	Bactrocera tryoni	Annona cherimola	Annona	Annonaceae	Magnoliales
Tephritidae	Bactrocera	Bactrocera tryoni	Annona muricata	Annona	Annonaceae	Magnoliales
Tephritidae	Bactrocera	Bactrocera tryoni	Annona reticulata	Annona	Annonaceae	Magnoliales
Tephritidae	Bactrocera	Bactrocera tryoni	Annona squamosa	Annona	Annonaceae	Magnoliales
Tephritidae	Bactrocera	Bactrocera tryoni	Annona x atemoya	Annona	Annonaceae	Magnoliales
Tephritidae	Bactrocera	Bactrocera tryoni	Cananga odorata	Cananga	Annonaceae	Magnoliales
Tephritidae	Bactrocera	Bactrocera tryoni	Melodorum leichhardtii	Melodorum	Annonaceae	Magnoliales
Tephritidae	Bactrocera	Bactrocera tryoni	Polyalthia nitidissima	Polyalthia	Annonaceae	Magnoliales
Tephritidae	Bactrocera	Bactrocera tryoni	Rollinia mucosa	Rollinia	Annonaceae	Magnoliales
Tephritidae	Bactrocera	Bactrocera tryoni	Calophyllum inophyllum	Calophyllum	Calophyllaceae	Malpighiales
Tephritidae	Bactrocera	Bactrocera tryoni	Garcinia dulcis	Garcinia	Clusiaceae	Malpighiales
Tephritidae	Bactrocera	Bactrocera tryoni	Garcinia warrenii	Garcinia	Clusiaceae	Malpighiales
Tephritidae	Bactrocera	Bactrocera tryoni	Garcinia x mangostana	Garcinia	Clusiaceae	Malpighiales
Tephritidae	Bactrocera	Bactrocera tryoni	Malpighia emarginata	Malpighia	Malpighiaceae	Malpighiales
Tephritidae	Bactrocera	Bactrocera tryoni	Malpighia glabra	Malpighia	Malpighiaceae	Malpighiales
Tephritidae	Bactrocera	Bactrocera tryoni	Blephistelma aurantia	Blephistelma	Passifloraceae	Malpighiales
Tephritidae	Bactrocera	Bactrocera tryoni	Passiflora edulis	Passiflora	Passifloraceae	Malpighiales
Tephritidae	Bactrocera	Bactrocera tryoni	Passiflora foetida	Passiflora	Passifloraceae	Malpighiales
Tephritidae	Bactrocera	Bactrocera tryoni	Passiflora laurifolia	Passiflora	Passifloraceae	Malpighiales
Tephritidae	Bactrocera	Bactrocera tryoni	Passiflora quadrangularis	Passiflora	Passifloraceae	Malpighiales
Tephritidae	Bactrocera	Bactrocera tryoni	Passiflora suberosa	Passiflora	Passifloraceae	Malpighiales
Tephritidae	Bactrocera	Bactrocera tryoni	Passiflora subpeltata	Passiflora	Passifloraceae	Malpighiales
Tephritidae	Bactrocera	Bactrocera tryoni	Glochidion ferdinandii	Glochidion	Phyllanthaceae	Malpighiales
Tephritidae	Bactrocera	Bactrocera tryoni	Glochidion harveyanum	Glochidion	Phyllanthaceae	Malpighiales
Tephritidae	Bactrocera	Bactrocera tryoni	Phyllanthus acidus	Phyllanthus	Phyllanthaceae	Malpighiales
Tephritidae	Bactrocera	Bactrocera tryoni	Drypetes deplanchei	Drypetes	Putranjivaceae	Malpighiales
Tephritidae	Bactrocera	Bactrocera tryoni	Carallia brachiata	Carallia	Rhizophoraceae	Malpighiales
Tephritidae	Bactrocera	Bactrocera tryoni	Dovyalis caffra	Dovyalis	Salicaceae	Malpighiales
Tephritidae	Bactrocera	Bactrocera tryoni	Flacourtia inermis	Flacourtia	Salicaceae	Malpighiales
Tephritidae	Bactrocera	Bactrocera tryoni	Flacourtia jangomas	Flacourtia	Salicaceae	Malpighiales
Tephritidae	Bactrocera	Bactrocera tryoni	Flacourtia rukam	Flacourtia	Salicaceae	Malpighiales
Tephritidae	Bactrocera	Bactrocera tryoni	Durio zibethinus	Durio	Malvaceae	Malvales
Tephritidae	Bactrocera	Bactrocera tryoni	Gossypium hirsutum	Gossypium	Malvaceae	Malvales
Tephritidae	Bactrocera	Bactrocera tryoni	Grewia asiatica	Grewia	Malvaceae	Malvales
Tephritidae	Bactrocera	Bactrocera tryoni	Phaleria clerodendron	Phaleria	Thymelaeaceae	Malvales
Tephritidae	Bactrocera	Bactrocera tryoni	Terminalia arenicola	Terminalia	Combretaceae	Myrtales
Tephritidae	Bactrocera	Bactrocera tryoni	Terminalia aridicola	Terminalia	Combretaceae	Myrtales
Tephritidae	Bactrocera	Bactrocera tryoni	Terminalia catappa	Terminalia	Combretaceae	Myrtales
Tephritidae	Bactrocera	Bactrocera tryoni	Terminalia ferdinandiana	Terminalia	Combretaceae	Myrtales
Tephritidae	Bactrocera	Bactrocera tryoni	Terminalia melanocarpa	Terminalia	Combretaceae	Myrtales
Tephritidae	Bactrocera	Bactrocera tryoni	Terminalia muelleri	Terminalia	Combretaceae	Myrtales
Tephritidae	Bactrocera	Bactrocera tryoni	Terminalia platyphylla	Terminalia	Combretaceae	Myrtales
Tephritidae	Bactrocera	Bactrocera tryoni	Terminalia sericocarpa	Terminalia	Combretaceae	Myrtales
Tephritidae	Bactrocera	Bactrocera tryoni	Terminalia subacroptera	Terminalia	Combretaceae	Myrtales
Tephritidae	Bactrocera	Bactrocera tryoni	Punica granatum	Punica	Lythraceae	Myrtales
Tephritidae	Bactrocera	Bactrocera tryoni	Melastoma malabathricum	Melastoma	Melastomataceae	Myrtales
Tephritidae	Bactrocera	Bactrocera tryoni	Acca sellowiana	Acca	Myrtaceae	Myrtales
Tephritidae	Bactrocera	Bactrocera tryoni	Eugenia brasiliensis	Eugenia	Myrtaceae	Myrtales
Tephritidae	Bactrocera	Bactrocera tryoni	Eugenia pendula	Eugenia	Myrtaceae	Myrtales
Tephritidae	Bactrocera	Bactrocera tryoni	Eugenia reinwardtiana	Eugenia	Myrtaceae	Myrtales
Tephritidae	Bactrocera	Bactrocera tryoni	Eugenia uniflora	Eugenia	Myrtaceae	Myrtales
Tephritidae	Bactrocera	Bactrocera tryoni	Plinia cauliflora	Plinia	Myrtaceae	Myrtales
Tephritidae	Bactrocera	Bactrocera tryoni	Psidium acutangulum	Psidium	Myrtaceae	Myrtales
Tephritidae	Bactrocera	Bactrocera tryoni	Psidium cattleianum	Psidium	Myrtaceae	Myrtales
Tephritidae	Bactrocera	Bactrocera tryoni	Psidium friedrichsthalianum	Psidium	Myrtaceae	Myrtales
Tephritidae	Bactrocera	Bactrocera tryoni	Psidium guajava	Psidium	Myrtaceae	Myrtales
Tephritidae	Bactrocera	Bactrocera tryoni	Psidium guineense	Psidium	Myrtaceae	Myrtales
Tephritidae	Bactrocera	Bactrocera tryoni	Rhodamnia sessiliflora	Rhodamnia	Myrtaceae	Myrtales
Tephritidae	Bactrocera	Bactrocera tryoni	Syzygium alliiligneum	Syzygium	Myrtaceae	Myrtales
Tephritidae	Bactrocera	Bactrocera tryoni	Syzygium angophoroides	Syzygium	Myrtaceae	Myrtales
Tephritidae	Bactrocera	Bactrocera tryoni	Syzygium aqueum	Syzygium	Myrtaceae	Myrtales
Tephritidae	Bactrocera	Bactrocera tryoni	Syzygium australe	Syzygium	Myrtaceae	Myrtales
Tephritidae	Bactrocera	Bactrocera tryoni	Syzygium canicortex	Syzygium	Myrtaceae	Myrtales
Tephritidae	Bactrocera	Bactrocera tryoni	Syzygium claviflorum	Syzygium	Myrtaceae	Myrtales
Tephritidae	Bactrocera	Bactrocera tryoni	Syzygium cormiflorum	Syzygium	Myrtaceae	Myrtales
Tephritidae	Bactrocera	Bactrocera tryoni	Syzygium corynanthum	Syzygium	Myrtaceae	Myrtales
Tephritidae	Bactrocera	Bactrocera tryoni	Syzygium cumini	Syzygium	Myrtaceae	Myrtales
Tephritidae	Bactrocera	Bactrocera tryoni	Syzygium erythrocalyx	Syzygium	Myrtaceae	Myrtales
Tephritidae	Bactrocera	Bactrocera tryoni	Syzygium fibrosum	Syzygium	Myrtaceae	Myrtales
Tephritidae	Bactrocera	Bactrocera tryoni	Syzygium forte	Syzygium	Myrtaceae	Myrtales
Tephritidae	Bactrocera	Bactrocera tryoni	Syzygium graveolens	Syzygium	Myrtaceae	Myrtales
Tephritidae	Bactrocera	Bactrocera tryoni	Syzygium hemilamprum	Syzygium	Myrtaceae	Myrtales
Tephritidae	Bactrocera	Bactrocera tryoni	Syzygium jambos	Syzygium	Myrtaceae	Myrtales
Tephritidae	Bactrocera	Bactrocera tryoni	Syzygium kuranda	Syzygium	Myrtaceae	Myrtales
Tephritidae	Bactrocera	Bactrocera tryoni	Syzygium luehmannii	Syzygium	Myrtaceae	Myrtales
Tephritidae	Bactrocera	Bactrocera tryoni	Syzygium malaccense	Syzygium	Myrtaceae	Myrtales
Tephritidae	Bactrocera	Bactrocera tryoni	Syzygium megacarpum	Syzygium	Myrtaceae	Myrtales
Tephritidae	Bactrocera	Bactrocera tryoni	Syzygium paniculatum	Syzygium	Myrtaceae	Myrtales
Tephritidae	Bactrocera	Bactrocera tryoni	Syzygium puberulum	Syzygium	Myrtaceae	Myrtales
Tephritidae	Bactrocera	Bactrocera tryoni	Syzygium resa	Syzygium	Myrtaceae	Myrtales
Tephritidae	Bactrocera	Bactrocera tryoni	Syzygium rubrimolle	Syzygium	Myrtaceae	Myrtales
Tephritidae	Bactrocera	Bactrocera tryoni	Syzygium samarangense	Syzygium	Myrtaceae	Myrtales
Tephritidae	Bactrocera	Bactrocera tryoni	Syzygium smithii	Syzygium	Myrtaceae	Myrtales
Tephritidae	Bactrocera	Bactrocera tryoni	Syzygium suborbiculare	Syzygium	Myrtaceae	Myrtales
Tephritidae	Bactrocera	Bactrocera tryoni	Syzygium tierneyanum	Syzygium	Myrtaceae	Myrtales
Tephritidae	Bactrocera	Bactrocera tryoni	Syzygium xerampelinum	Syzygium	Myrtaceae	Myrtales
Tephritidae	Bactrocera	Bactrocera tryoni	Davidsonia pruriens	Davidsonia	Cunoniaceae	Oxalidales
Tephritidae	Bactrocera	Bactrocera tryoni	Schizomeria ovata	Schizomeria	Cunoniaceae	Oxalidales
Tephritidae	Bactrocera	Bactrocera tryoni	Elaeocarpus angustifolius	Elaeocarpus	Elaeocarpaceae	Oxalidales
Tephritidae	Bactrocera	Bactrocera tryoni	Elaeocarpus bancroftii	Elaeocarpus	Elaeocarpaceae	Oxalidales
Tephritidae	Bactrocera	Bactrocera tryoni	Averrhoa bilimbi	Averrhoa	Oxalidaceae	Oxalidales
Tephritidae	Bactrocera	Bactrocera tryoni	Averrhoa carambola	Averrhoa	Oxalidaceae	Oxalidales
Tephritidae	Bactrocera	Bactrocera tryoni	Artocarpus altilis	Artocarpus	Moraceae	Rosales
Tephritidae	Bactrocera	Bactrocera tryoni	Artocarpus heterophyllus	Artocarpus	Moraceae	Rosales
Tephritidae	Bactrocera	Bactrocera tryoni	Artocarpus odoratissimus	Artocarpus	Moraceae	Rosales
Tephritidae	Bactrocera	Bactrocera tryoni	Ficus benjamina	Ficus	Moraceae	Rosales
Tephritidae	Bactrocera	Bactrocera tryoni	Ficus carica	Ficus	Moraceae	Rosales
Tephritidae	Bactrocera	Bactrocera tryoni	Ficus coronata	Ficus	Moraceae	Rosales
Tephritidae	Bactrocera	Bactrocera tryoni	Ficus leptoclada	Ficus	Moraceae	Rosales
Tephritidae	Bactrocera	Bactrocera tryoni	Ficus macrophylla	Ficus	Moraceae	Rosales
Tephritidae	Bactrocera	Bactrocera tryoni	Ficus pancheriana	Ficus	Moraceae	Rosales
Tephritidae	Bactrocera	Bactrocera tryoni	Ficus racemosa	Ficus	Moraceae	Rosales
Tephritidae	Bactrocera	Bactrocera tryoni	Ficus watkinsiana	Ficus	Moraceae	Rosales
Tephritidae	Bactrocera	Bactrocera tryoni	Maclura cochinchinensis	Maclura	Moraceae	Rosales
Tephritidae	Bactrocera	Bactrocera tryoni	Morus alba	Morus	Moraceae	Rosales
Tephritidae	Bactrocera	Bactrocera tryoni	Morus nigra	Morus	Moraceae	Rosales
Tephritidae	Bactrocera	Bactrocera tryoni	Rhamnella vitiensis	Rhamnella	Rhamnaceae	Rosales
Tephritidae	Bactrocera	Bactrocera tryoni	Ziziphus jujuba	Ziziphus	Rhamnaceae	Rosales
Tephritidae	Bactrocera	Bactrocera tryoni	Cydonia oblonga	Cydonia	Rosaceae	Rosales
Tephritidae	Bactrocera	Bactrocera tryoni	Eriobotrya japonica	Eriobotrya	Rosaceae	Rosales
Tephritidae	Bactrocera	Bactrocera tryoni	Fragaria vesca	Fragaria	Rosaceae	Rosales
Tephritidae	Bactrocera	Bactrocera tryoni	Fragaria x ananassa	Fragaria	Rosaceae	Rosales
Tephritidae	Bactrocera	Bactrocera tryoni	Malus domestica	Malus	Rosaceae	Rosales
Tephritidae	Bactrocera	Bactrocera tryoni	Malus sylvestris	Malus	Rosaceae	Rosales
Tephritidae	Bactrocera	Bactrocera tryoni	Prunus armeniaca	Prunus	Rosaceae	Rosales
Tephritidae	Bactrocera	Bactrocera tryoni	Prunus avium	Prunus	Rosaceae	Rosales
Tephritidae	Bactrocera	Bactrocera tryoni	Prunus cerasifera	Prunus	Rosaceae	Rosales
Tephritidae	Bactrocera	Bactrocera tryoni	Prunus domestica	Prunus	Rosaceae	Rosales
Tephritidae	Bactrocera	Bactrocera tryoni	Prunus persica	Prunus	Rosaceae	Rosales
Tephritidae	Bactrocera	Bactrocera tryoni	Prunus salicina	Prunus	Rosaceae	Rosales
Tephritidae	Bactrocera	Bactrocera tryoni	Prunus simonii	Prunus	Rosaceae	Rosales
Tephritidae	Bactrocera	Bactrocera tryoni	Pyrus communis	Pyrus	Rosaceae	Rosales
Tephritidae	Bactrocera	Bactrocera tryoni	Pyrus pyrifolia	Pyrus	Rosaceae	Rosales
Tephritidae	Bactrocera	Bactrocera tryoni	Rubus loganobaccus	Rubus	Rosaceae	Rosales
Tephritidae	Bactrocera	Bactrocera tryoni	Rubus ursinus	Rubus	Rosaceae	Rosales
Tephritidae	Bactrocera	Bactrocera tryoni	Rubus vestitus	Rubus	Rosaceae	Rosales
Tephritidae	Bactrocera	Bactrocera tryoni	Pourouma cecropiifolia	Pourouma	Urticaceae	Rosales
Tephritidae	Bactrocera	Bactrocera tryoni	Ximenia americana	Ximenia	Olacaceae	Santalales
Tephritidae	Bactrocera	Bactrocera tryoni	Santalum lanceolatum	Santalum	Santalaceae	Santalales
Tephritidae	Bactrocera	Bactrocera tryoni	Anacardium occidentale	Anacardium	Anacardiaceae	Sapindales
Tephritidae	Bactrocera	Bactrocera tryoni	Bouea macrophylla	Bouea	Anacardiaceae	Sapindales
Tephritidae	Bactrocera	Bactrocera tryoni	Mangifera indica	Mangifera	Anacardiaceae	Sapindales
Tephritidae	Bactrocera	Bactrocera tryoni	Pleiogynium timoriense	Pleiogynium	Anacardiaceae	Sapindales
Tephritidae	Bactrocera	Bactrocera tryoni	Semecarpus australiensis	Semecarpus	Anacardiaceae	Sapindales
Tephritidae	Bactrocera	Bactrocera tryoni	Spondias dulcis	Spondias	Anacardiaceae	Sapindales
Tephritidae	Bactrocera	Bactrocera tryoni	Spondias mombin	Spondias	Anacardiaceae	Sapindales
Tephritidae	Bactrocera	Bactrocera tryoni	Spondias purpurea	Spondias	Anacardiaceae	Sapindales
Tephritidae	Bactrocera	Bactrocera tryoni	Canarium vulgare	Canarium	Burseraceae	Sapindales
Tephritidae	Bactrocera	Bactrocera tryoni	Aglaia sapindina	Aglaia	Meliaceae	Sapindales
Tephritidae	Bactrocera	Bactrocera tryoni	Owenia venosa	Owenia	Meliaceae	Sapindales
Tephritidae	Bactrocera	Bactrocera tryoni	Sandoricum koetjape	Sandoricum	Meliaceae	Sapindales
Tephritidae	Bactrocera	Bactrocera tryoni	Acronychia acidula	Acronychia	Rutaceae	Sapindales
Tephritidae	Bactrocera	Bactrocera tryoni	Acronychia laevis	Acronychia	Rutaceae	Sapindales
Tephritidae	Bactrocera	Bactrocera tryoni	Acronychia vestita	Acronychia	Rutaceae	Sapindales
Tephritidae	Bactrocera	Bactrocera tryoni	Aegle marmelos	Aegle	Rutaceae	Sapindales
Tephritidae	Bactrocera	Bactrocera tryoni	Casimiroa edulis	Casimiroa	Rutaceae	Sapindales
Tephritidae	Bactrocera	Bactrocera tryoni	Casimiroa tetrameria	Casimiroa	Rutaceae	Sapindales
Tephritidae	Bactrocera	Bactrocera tryoni	Citrus aurantiifolia	Citrus	Rutaceae	Sapindales
Tephritidae	Bactrocera	Bactrocera tryoni	Citrus glauca	Citrus	Rutaceae	Sapindales
Tephritidae	Bactrocera	Bactrocera tryoni	Citrus jambhiri	Citrus	Rutaceae	Sapindales
Tephritidae	Bactrocera	Bactrocera tryoni	Citrus japonica	Citrus	Rutaceae	Sapindales
Tephritidae	Bactrocera	Bactrocera tryoni	Citrus limon	Citrus	Rutaceae	Sapindales
Tephritidae	Bactrocera	Bactrocera tryoni	Citrus maxima	Citrus	Rutaceae	Sapindales
Tephritidae	Bactrocera	Bactrocera tryoni	Citrus medica	Citrus	Rutaceae	Sapindales
Tephritidae	Bactrocera	Bactrocera tryoni	Citrus paradisi	Citrus	Rutaceae	Sapindales
Tephritidae	Bactrocera	Bactrocera tryoni	Citrus reticulata	Citrus	Rutaceae	Sapindales
Tephritidae	Bactrocera	Bactrocera tryoni	Citrus sinensis	Citrus	Rutaceae	Sapindales
Tephritidae	Bactrocera	Bactrocera tryoni	Citrus x aurantium	Citrus	Rutaceae	Sapindales
Tephritidae	Bactrocera	Bactrocera tryoni	Clausena lansium	Clausena	Rutaceae	Sapindales
Tephritidae	Bactrocera	Bactrocera tryoni	Glycosmis trifoliata	Glycosmis	Rutaceae	Sapindales
Tephritidae	Bactrocera	Bactrocera tryoni	Murraya paniculata	Murraya	Rutaceae	Sapindales
Tephritidae	Bactrocera	Bactrocera tryoni	Allophylus cobbe	Allophylus	Sapindaceae	Sapindales
Tephritidae	Bactrocera	Bactrocera tryoni	Blighia sapida	Blighia	Sapindaceae	Sapindales
Tephritidae	Bactrocera	Bactrocera tryoni	Castanospora alphandi	Castanospora	Sapindaceae	Sapindales
Tephritidae	Bactrocera	Bactrocera tryoni	Dimocarpus longan	Dimocarpus	Sapindaceae	Sapindales
Tephritidae	Bactrocera	Bactrocera tryoni	Ganophyllum falcatum	Ganophyllum	Sapindaceae	Sapindales
Tephritidae	Bactrocera	Bactrocera tryoni	Litchi chinensis	Litchi	Sapindaceae	Sapindales
Tephritidae	Bactrocera	Bactrocera tryoni	Nephelium lappaceum	Nephelium	Sapindaceae	Sapindales
Tephritidae	Bactrocera	Bactrocera tryoni	Capsicum annuum	Capsicum	Solanaceae	Solanales
Tephritidae	Bactrocera	Bactrocera tryoni	Lycium barbarum	Lycium	Solanaceae	Solanales
Tephritidae	Bactrocera	Bactrocera tryoni	Physalis peruviana	Physalis	Solanaceae	Solanales
Tephritidae	Bactrocera	Bactrocera tryoni	Solanum betaceum	Solanum	Solanaceae	Solanales
Tephritidae	Bactrocera	Bactrocera tryoni	Solanum laciniatum	Solanum	Solanaceae	Solanales
Tephritidae	Bactrocera	Bactrocera tryoni	Solanum lycopersicum	Solanum	Solanaceae	Solanales
Tephritidae	Bactrocera	Bactrocera tryoni	Solanum mauritianum	Solanum	Solanaceae	Solanales
Tephritidae	Bactrocera	Bactrocera tryoni	Solanum melongena	Solanum	Solanaceae	Solanales
Tephritidae	Bactrocera	Bactrocera tryoni	Solanum muricatum	Solanum	Solanaceae	Solanales
Tephritidae	Bactrocera	Bactrocera tryoni	Solanum seaforthianum	Solanum	Solanaceae	Solanales
Tephritidae	Bactrocera	Bactrocera tryoni	Solanum torvum	Solanum	Solanaceae	Solanales
Tephritidae	Bactrocera	Bactrocera tryoni	Cissus antarctica	Cissus	Vitaceae	Vitales
Tephritidae	Bactrocera	Bactrocera tryoni	Vitis labrusca	Vitis	Vitaceae	Vitales
Tephritidae	Bactrocera	Bactrocera tryoni	Vitis vinifera	Vitis	Vitaceae	Vitales
Tephritidae	Bactrocera	Bactrocera tryoni	Musa acuminata	Musa	Musaceae	Zingiberales
Tephritidae	Bactrocera	Bactrocera tryoni	Musa troglodytarum	Musa	Musaceae	Zingiberales
Tephritidae	Bactrocera	Bactrocera tryoni	Musa x paradisiaca	Musa	Musaceae	Zingiberales
Tephritidae	Bactrocera	Bactrocera tsuneonis	Citrus japonica	Citrus	Rutaceae	Sapindales
Tephritidae	Bactrocera	Bactrocera tsuneonis	Citrus reticulata	Citrus	Rutaceae	Sapindales
Tephritidae	Bactrocera	Bactrocera tsuneonis	Citrus sinensis	Citrus	Rutaceae	Sapindales
Tephritidae	Bactrocera	Bactrocera tsuneonis	Citrus x aurantium	Citrus	Rutaceae	Sapindales
Tephritidae	Bactrocera	Bactrocera tuberculata	Carica papaya	Carica	Caricaceae	Brassicales
Tephritidae	Bactrocera	Bactrocera tuberculata	Careya arborea	Careya	Lecythidaceae	Ericales
Tephritidae	Bactrocera	Bactrocera tuberculata	Manilkara zapota	Manilkara	Sapotaceae	Ericales
Tephritidae	Bactrocera	Bactrocera tuberculata	Xanthophyllum flavescens	Xanthophyllum	Polygalaceae	Fabales
Tephritidae	Bactrocera	Bactrocera tuberculata	Baccaurea ramiflora	Baccaurea	Phyllanthaceae	Malpighiales
Tephritidae	Bactrocera	Bactrocera tuberculata	Syzygium samarangense	Syzygium	Myrtaceae	Myrtales
Tephritidae	Bactrocera	Bactrocera tuberculata	Prunus persica	Prunus	Rosaceae	Rosales
Tephritidae	Bactrocera	Bactrocera tuberculata	Mangifera indica	Mangifera	Anacardiaceae	Sapindales
Tephritidae	Bactrocera	Bactrocera tuberculata	Spondias pinnata	Spondias	Anacardiaceae	Sapindales
Tephritidae	Bactrocera	Bactrocera umbrosa	Artocarpus altilis	Artocarpus	Moraceae	Rosales
Tephritidae	Bactrocera	Bactrocera umbrosa	Artocarpus heterophyllus	Artocarpus	Moraceae	Rosales
Tephritidae	Bactrocera	Bactrocera umbrosa	Artocarpus integer	Artocarpus	Moraceae	Rosales
Tephritidae	Bactrocera	Bactrocera xanthodes	Carica papaya	Carica	Caricaceae	Brassicales
Tephritidae	Bactrocera	Bactrocera xanthodes	Citrullus lanatus	Citrullus	Cucurbitaceae	Cucurbitales
Tephritidae	Bactrocera	Bactrocera xanthodes	Diospyros vera	Diospyros	Ebenaceae	Ericales
Tephritidae	Bactrocera	Bactrocera xanthodes	Barringtonia edulis	Barringtonia	Lecythidaceae	Ericales
Tephritidae	Bactrocera	Bactrocera xanthodes	Barringtonia racemosa	Barringtonia	Lecythidaceae	Ericales
Tephritidae	Bactrocera	Bactrocera xanthodes	Barringtonia seaturae	Barringtonia	Lecythidaceae	Ericales
Tephritidae	Bactrocera	Bactrocera xanthodes	Burckella richii	Burckella	Sapotaceae	Ericales
Tephritidae	Bactrocera	Bactrocera xanthodes	Chrysophyllum cainito	Chrysophyllum	Sapotaceae	Ericales
Tephritidae	Bactrocera	Bactrocera xanthodes	Pouteria caimito	Pouteria	Sapotaceae	Ericales
Tephritidae	Bactrocera	Bactrocera xanthodes	Inocarpus fagifer	Inocarpus	Fabaceae	Fabales
Tephritidae	Bactrocera	Bactrocera xanthodes	Cerbera manghas	Cerbera	Apocynaceae	Gentianales
Tephritidae	Bactrocera	Bactrocera xanthodes	Ochrosia oppositifolia	Ochrosia	Apocynaceae	Gentianales
Tephritidae	Bactrocera	Bactrocera xanthodes	Persea americana	Persea	Lauraceae	Laurales
Tephritidae	Bactrocera	Bactrocera xanthodes	Annona cherimola	Annona	Annonaceae	Magnoliales
Tephritidae	Bactrocera	Bactrocera xanthodes	Annona muricata	Annona	Annonaceae	Magnoliales
Tephritidae	Bactrocera	Bactrocera xanthodes	Calophyllum inophyllum	Calophyllum	Calophyllaceae	Malpighiales
Tephritidae	Bactrocera	Bactrocera xanthodes	Excoecaria agallocha	Excoecaria	Euphorbiaceae	Malpighiales
Tephritidae	Bactrocera	Bactrocera xanthodes	Passiflora edulis	Passiflora	Passifloraceae	Malpighiales
Tephritidae	Bactrocera	Bactrocera xanthodes	Passiflora ligularis	Passiflora	Passifloraceae	Malpighiales
Tephritidae	Bactrocera	Bactrocera xanthodes	Passiflora quadrangularis	Passiflora	Passifloraceae	Malpighiales
Tephritidae	Bactrocera	Bactrocera xanthodes	Theobroma cacao	Theobroma	Malvaceae	Malvales
Tephritidae	Bactrocera	Bactrocera xanthodes	Terminalia catappa	Terminalia	Combretaceae	Myrtales
Tephritidae	Bactrocera	Bactrocera xanthodes	Terminalia samoensis	Terminalia	Combretaceae	Myrtales
Tephritidae	Bactrocera	Bactrocera xanthodes	Psidium guajava	Psidium	Myrtaceae	Myrtales
Tephritidae	Bactrocera	Bactrocera xanthodes	Artocarpus altilis	Artocarpus	Moraceae	Rosales
Tephritidae	Bactrocera	Bactrocera xanthodes	Artocarpus heterophyllus	Artocarpus	Moraceae	Rosales
Tephritidae	Bactrocera	Bactrocera xanthodes	Artocarpus integer	Artocarpus	Moraceae	Rosales
Tephritidae	Bactrocera	Bactrocera xanthodes	Santalum yasi	Santalum	Santalaceae	Santalales
Tephritidae	Bactrocera	Bactrocera xanthodes	Citrus japonica	Citrus	Rutaceae	Sapindales
Tephritidae	Bactrocera	Bactrocera xanthodes	Citrus maxima	Citrus	Rutaceae	Sapindales
Tephritidae	Bactrocera	Bactrocera xanthodes	Citrus paradisi	Citrus	Rutaceae	Sapindales
Tephritidae	Bactrocera	Bactrocera xanthodes	Citrus reticulata	Citrus	Rutaceae	Sapindales
Tephritidae	Bactrocera	Bactrocera xanthodes	Citrus sinensis	Citrus	Rutaceae	Sapindales
Tephritidae	Bactrocera	Bactrocera xanthodes	Allophylus cobbe	Allophylus	Sapindaceae	Sapindales
Tephritidae	Bactrocera	Bactrocera xanthodes	Stictocardia tiliifolia	Stictocardia	Convolvulaceae	Solanales
Tephritidae	Bactrocera	Bactrocera xanthodes	Solanum lycopersicum	Solanum	Solanaceae	Solanales
Tephritidae	Bactrocera	Bactrocera xanthodes	Solanum mauritianum	Solanum	Solanaceae	Solanales
Tephritidae	Bactrocera	Bactrocera zonata	Phoenix dactylifera	Phoenix	Arecaceae	Arecales
Tephritidae	Bactrocera	Bactrocera zonata	Carica papaya	Carica	Caricaceae	Brassicales
Tephritidae	Bactrocera	Bactrocera zonata	Citrullus lanatus	Citrullus	Cucurbitaceae	Cucurbitales
Tephritidae	Bactrocera	Bactrocera zonata	Cucumis melo	Cucumis	Cucurbitaceae	Cucurbitales
Tephritidae	Bactrocera	Bactrocera zonata	Lagenaria siceraria	Lagenaria	Cucurbitaceae	Cucurbitales
Tephritidae	Bactrocera	Bactrocera zonata	Luffa acutangula	Luffa	Cucurbitaceae	Cucurbitales
Tephritidae	Bactrocera	Bactrocera zonata	Luffa cylindrica	Luffa	Cucurbitaceae	Cucurbitales
Tephritidae	Bactrocera	Bactrocera zonata	Momordica charantia	Momordica	Cucurbitaceae	Cucurbitales
Tephritidae	Bactrocera	Bactrocera zonata	Careya arborea	Careya	Lecythidaceae	Ericales
Tephritidae	Bactrocera	Bactrocera zonata	Madhuca longifolia	Madhuca	Sapotaceae	Ericales
Tephritidae	Bactrocera	Bactrocera zonata	Manilkara zapota	Manilkara	Sapotaceae	Ericales
Tephritidae	Bactrocera	Bactrocera zonata	Afzelia xylocarpa	Afzelia	Fabaceae	Fabales
Tephritidae	Bactrocera	Bactrocera zonata	Persea americana	Persea	Lauraceae	Laurales
Tephritidae	Bactrocera	Bactrocera zonata	Annona reticulata	Annona	Annonaceae	Magnoliales
Tephritidae	Bactrocera	Bactrocera zonata	Annona squamosa	Annona	Annonaceae	Magnoliales
Tephritidae	Bactrocera	Bactrocera zonata	Malpighia emarginata	Malpighia	Malpighiaceae	Malpighiales
Tephritidae	Bactrocera	Bactrocera zonata	Abelmoschus esculentus	Abelmoschus	Malvaceae	Malvales
Tephritidae	Bactrocera	Bactrocera zonata	Grewia asiatica	Grewia	Malvaceae	Malvales
Tephritidae	Bactrocera	Bactrocera zonata	Terminalia catappa	Terminalia	Combretaceae	Myrtales
Tephritidae	Bactrocera	Bactrocera zonata	Punica granatum	Punica	Lythraceae	Myrtales
Tephritidae	Bactrocera	Bactrocera zonata	Psidium guajava	Psidium	Myrtaceae	Myrtales
Tephritidae	Bactrocera	Bactrocera zonata	Syzygium aqueum	Syzygium	Myrtaceae	Myrtales
Tephritidae	Bactrocera	Bactrocera zonata	Syzygium cumini	Syzygium	Myrtaceae	Myrtales
Tephritidae	Bactrocera	Bactrocera zonata	Syzygium jambos	Syzygium	Myrtaceae	Myrtales
Tephritidae	Bactrocera	Bactrocera zonata	Syzygium samarangense	Syzygium	Myrtaceae	Myrtales
Tephritidae	Bactrocera	Bactrocera zonata	Elaeocarpus hygrophilus	Elaeocarpus	Elaeocarpaceae	Oxalidales
Tephritidae	Bactrocera	Bactrocera zonata	Ficus carica	Ficus	Moraceae	Rosales
Tephritidae	Bactrocera	Bactrocera zonata	Cydonia oblonga	Cydonia	Rosaceae	Rosales
Tephritidae	Bactrocera	Bactrocera zonata	Eriobotrya japonica	Eriobotrya	Rosaceae	Rosales
Tephritidae	Bactrocera	Bactrocera zonata	Malus domestica	Malus	Rosaceae	Rosales
Tephritidae	Bactrocera	Bactrocera zonata	Malus pumila	Malus	Rosaceae	Rosales
Tephritidae	Bactrocera	Bactrocera zonata	Prunus armeniaca	Prunus	Rosaceae	Rosales
Tephritidae	Bactrocera	Bactrocera zonata	Prunus persica	Prunus	Rosaceae	Rosales
Tephritidae	Bactrocera	Bactrocera zonata	Pyrus communis	Pyrus	Rosaceae	Rosales
Tephritidae	Bactrocera	Bactrocera zonata	Mangifera indica	Mangifera	Anacardiaceae	Sapindales
Tephritidae	Bactrocera	Bactrocera zonata	Aegle marmelos	Aegle	Rutaceae	Sapindales
Tephritidae	Bactrocera	Bactrocera zonata	Citrus japonica	Citrus	Rutaceae	Sapindales
Tephritidae	Bactrocera	Bactrocera zonata	Citrus limon	Citrus	Rutaceae	Sapindales
Tephritidae	Bactrocera	Bactrocera zonata	Citrus maxima	Citrus	Rutaceae	Sapindales
Tephritidae	Bactrocera	Bactrocera zonata	Citrus medica	Citrus	Rutaceae	Sapindales
Tephritidae	Bactrocera	Bactrocera zonata	Citrus nobilis	Citrus	Rutaceae	Sapindales
Tephritidae	Bactrocera	Bactrocera zonata	Citrus reticulata	Citrus	Rutaceae	Sapindales
Tephritidae	Bactrocera	Bactrocera zonata	Citrus sinensis	Citrus	Rutaceae	Sapindales
Tephritidae	Bactrocera	Bactrocera zonata	Citrus x aurantium	Citrus	Rutaceae	Sapindales
Tephritidae	Bactrocera	Bactrocera zonata	Solanum lycopersicum	Solanum	Solanaceae	Solanales
Tephritidae	Bactrocera	Bactrocera zonata	Solanum melongena	Solanum	Solanaceae	Solanales
Tephritidae	Bactrocera	Bactrocera zonata	Solanum tuberosum	Solanum	Solanaceae	Solanales
Tephritidae	Dacus	Dacus axanus	Luffa acutangula	Luffa	Cucurbitaceae	Cucurbitales
Tephritidae	Dacus	Dacus axanus	Luffa cylindrica	Luffa	Cucurbitaceae	Cucurbitales
Tephritidae	Dacus	Dacus axanus	Trichosanthes cucumerina	Trichosanthes	Cucurbitaceae	Cucurbitales
Tephritidae	Dacus	Dacus bivittatus	Carica papaya	Carica	Caricaceae	Brassicales
Tephritidae	Dacus	Dacus bivittatus	Citrullus lanatus	Citrullus	Cucurbitaceae	Cucurbitales
Tephritidae	Dacus	Dacus bivittatus	Coccinia rehmannii	Coccinia	Cucurbitaceae	Cucurbitales
Tephritidae	Dacus	Dacus bivittatus	Cucumeropsis mannii	Cucumeropsis	Cucurbitaceae	Cucurbitales
Tephritidae	Dacus	Dacus bivittatus	Cucumis dipsaceus	Cucumis	Cucurbitaceae	Cucurbitales
Tephritidae	Dacus	Dacus bivittatus	Cucumis maderaspatanus	Cucumis	Cucurbitaceae	Cucurbitales
Tephritidae	Dacus	Dacus bivittatus	Cucumis melo	Cucumis	Cucurbitaceae	Cucurbitales
Tephritidae	Dacus	Dacus bivittatus	Cucumis metuliferus	Cucumis	Cucurbitaceae	Cucurbitales
Tephritidae	Dacus	Dacus bivittatus	Cucumis sativus	Cucumis	Cucurbitaceae	Cucurbitales
Tephritidae	Dacus	Dacus bivittatus	Cucurbita maxima	Cucurbita	Cucurbitaceae	Cucurbitales
Tephritidae	Dacus	Dacus bivittatus	Cucurbita moschata	Cucurbita	Cucurbitaceae	Cucurbitales
Tephritidae	Dacus	Dacus bivittatus	Cucurbita pepo	Cucurbita	Cucurbitaceae	Cucurbitales
Tephritidae	Dacus	Dacus bivittatus	Lagenaria abyssinica	Lagenaria	Cucurbitaceae	Cucurbitales
Tephritidae	Dacus	Dacus bivittatus	Lagenaria siceraria	Lagenaria	Cucurbitaceae	Cucurbitales
Tephritidae	Dacus	Dacus bivittatus	Lagenaria sphaerica	Lagenaria	Cucurbitaceae	Cucurbitales
Tephritidae	Dacus	Dacus bivittatus	Luffa acutangula	Luffa	Cucurbitaceae	Cucurbitales
Tephritidae	Dacus	Dacus bivittatus	Luffa cylindrica	Luffa	Cucurbitaceae	Cucurbitales
Tephritidae	Dacus	Dacus bivittatus	Momordica balsamina	Momordica	Cucurbitaceae	Cucurbitales
Tephritidae	Dacus	Dacus bivittatus	Momordica charantia	Momordica	Cucurbitaceae	Cucurbitales
Tephritidae	Dacus	Dacus bivittatus	Mukia maderaspatana	Mukia	Cucurbitaceae	Cucurbitales
Tephritidae	Dacus	Dacus bivittatus	Peponium mackenii	Peponium	Cucurbitaceae	Cucurbitales
Tephritidae	Dacus	Dacus bivittatus	Peponium vogelii	Peponium	Cucurbitaceae	Cucurbitales
Tephritidae	Dacus	Dacus bivittatus	Sechium edule	Sechium	Cucurbitaceae	Cucurbitales
Tephritidae	Dacus	Dacus bivittatus	Telfairia pedata	Telfairia	Cucurbitaceae	Cucurbitales
Tephritidae	Dacus	Dacus bivittatus	Passiflora quadrangularis	Passiflora	Passifloraceae	Malpighiales
Tephritidae	Dacus	Dacus bivittatus	Cola natalensis	Cola	Malvaceae	Malvales
Tephritidae	Dacus	Dacus bivittatus	Mangifera indica	Mangifera	Anacardiaceae	Sapindales
Tephritidae	Dacus	Dacus bivittatus	Citrus sinensis	Citrus	Rutaceae	Sapindales
Tephritidae	Dacus	Dacus bivittatus	Capsicum annuum	Capsicum	Solanaceae	Solanales
Tephritidae	Dacus	Dacus bivittatus	Solanum lycopersicum	Solanum	Solanaceae	Solanales
Tephritidae	Dacus	Dacus bivittatus	Solanum melongena	Solanum	Solanaceae	Solanales
Tephritidae	Dacus	Dacus ciliatus	Benincasa hispida	Benincasa	Cucurbitaceae	Cucurbitales
Tephritidae	Dacus	Dacus ciliatus	Citrullus colocynthis	Citrullus	Cucurbitaceae	Cucurbitales
Tephritidae	Dacus	Dacus ciliatus	Citrullus lanatus	Citrullus	Cucurbitaceae	Cucurbitales
Tephritidae	Dacus	Dacus ciliatus	Coccinia adoensis	Coccinia	Cucurbitaceae	Cucurbitales
Tephritidae	Dacus	Dacus ciliatus	Coccinia grandis	Coccinia	Cucurbitaceae	Cucurbitales
Tephritidae	Dacus	Dacus ciliatus	Coccinia quinqueloba	Coccinia	Cucurbitaceae	Cucurbitales
Tephritidae	Dacus	Dacus ciliatus	Coccinia rehmannii	Coccinia	Cucurbitaceae	Cucurbitales
Tephritidae	Dacus	Dacus ciliatus	Coccinia trilobata	Coccinia	Cucurbitaceae	Cucurbitales
Tephritidae	Dacus	Dacus ciliatus	Corallocarpus ellipticus	Corallocarpus	Cucurbitaceae	Cucurbitales
Tephritidae	Dacus	Dacus ciliatus	Corallocarpus schimperi	Corallocarpus	Cucurbitaceae	Cucurbitales
Tephritidae	Dacus	Dacus ciliatus	Cucumis aculeatus	Cucumis	Cucurbitaceae	Cucurbitales
Tephritidae	Dacus	Dacus ciliatus	Cucumis africanus	Cucumis	Cucurbitaceae	Cucurbitales
Tephritidae	Dacus	Dacus ciliatus	Cucumis anguria	Cucumis	Cucurbitaceae	Cucurbitales
Tephritidae	Dacus	Dacus ciliatus	Cucumis dipsaceus	Cucumis	Cucurbitaceae	Cucurbitales
Tephritidae	Dacus	Dacus ciliatus	Cucumis ficifolius	Cucumis	Cucurbitaceae	Cucurbitales
Tephritidae	Dacus	Dacus ciliatus	Cucumis melo	Cucumis	Cucurbitaceae	Cucurbitales
Tephritidae	Dacus	Dacus ciliatus	Cucumis metuliferus	Cucumis	Cucurbitaceae	Cucurbitales
Tephritidae	Dacus	Dacus ciliatus	Cucumis myriocarpus	Cucumis	Cucurbitaceae	Cucurbitales
Tephritidae	Dacus	Dacus ciliatus	Cucumis sativus	Cucumis	Cucurbitaceae	Cucurbitales
Tephritidae	Dacus	Dacus ciliatus	Cucurbita maxima	Cucurbita	Cucurbitaceae	Cucurbitales
Tephritidae	Dacus	Dacus ciliatus	Cucurbita pepo	Cucurbita	Cucurbitaceae	Cucurbitales
Tephritidae	Dacus	Dacus ciliatus	Cyclanthera pedata	Cyclanthera	Cucurbitaceae	Cucurbitales
Tephritidae	Dacus	Dacus ciliatus	Kedrostis foetidissima	Kedrostis	Cucurbitaceae	Cucurbitales
Tephritidae	Dacus	Dacus ciliatus	Kedrostis leloja	Kedrostis	Cucurbitaceae	Cucurbitales
Tephritidae	Dacus	Dacus ciliatus	Lagenaria siceraria	Lagenaria	Cucurbitaceae	Cucurbitales
Tephritidae	Dacus	Dacus ciliatus	Lagenaria sphaerica	Lagenaria	Cucurbitaceae	Cucurbitales
Tephritidae	Dacus	Dacus ciliatus	Luffa acutangula	Luffa	Cucurbitaceae	Cucurbitales
Tephritidae	Dacus	Dacus ciliatus	Luffa cylindrica	Luffa	Cucurbitaceae	Cucurbitales
Tephritidae	Dacus	Dacus ciliatus	Momordica balsamina	Momordica	Cucurbitaceae	Cucurbitales
Tephritidae	Dacus	Dacus ciliatus	Momordica charantia	Momordica	Cucurbitaceae	Cucurbitales
Tephritidae	Dacus	Dacus ciliatus	Momordica rostrata	Momordica	Cucurbitaceae	Cucurbitales
Tephritidae	Dacus	Dacus ciliatus	Peponium mackenii	Peponium	Cucurbitaceae	Cucurbitales
Tephritidae	Dacus	Dacus ciliatus	Sechium edule	Sechium	Cucurbitaceae	Cucurbitales
Tephritidae	Dacus	Dacus ciliatus	Trichosanthes cucumerina	Trichosanthes	Cucurbitaceae	Cucurbitales
Tephritidae	Dacus	Dacus ciliatus	Trichosanthes trifoliata	Trichosanthes	Cucurbitaceae	Cucurbitales
Tephritidae	Dacus	Dacus ciliatus	Phaseolus vulgaris	Phaseolus	Fabaceae	Fabales
Tephritidae	Dacus	Dacus ciliatus	Adenia gummifera	Adenia	Passifloraceae	Malpighiales
Tephritidae	Dacus	Dacus ciliatus	Abelmoschus esculentus	Abelmoschus	Malvaceae	Malvales
Tephritidae	Dacus	Dacus ciliatus	Psidium guajava	Psidium	Myrtaceae	Myrtales
Tephritidae	Dacus	Dacus ciliatus	Mangifera indica	Mangifera	Anacardiaceae	Sapindales
Tephritidae	Dacus	Dacus ciliatus	Citrus sinensis	Citrus	Rutaceae	Sapindales
Tephritidae	Dacus	Dacus ciliatus	Capsicum annuum	Capsicum	Solanaceae	Solanales
Tephritidae	Dacus	Dacus ciliatus	Solanum lycopersicum	Solanum	Solanaceae	Solanales
Tephritidae	Dacus	Dacus ciliatus	Solanum melongena	Solanum	Solanaceae	Solanales
Tephritidae	Dacus	Dacus vertebratus	Citrullus colocynthis	Citrullus	Cucurbitaceae	Cucurbitales
Tephritidae	Dacus	Dacus vertebratus	Citrullus lanatus	Citrullus	Cucurbitaceae	Cucurbitales
Tephritidae	Dacus	Dacus vertebratus	Cucumeropsis mannii	Cucumeropsis	Cucurbitaceae	Cucurbitales
Tephritidae	Dacus	Dacus vertebratus	Cucumis aculeatus	Cucumis	Cucurbitaceae	Cucurbitales
Tephritidae	Dacus	Dacus vertebratus	Cucumis dipsaceus	Cucumis	Cucurbitaceae	Cucurbitales
Tephritidae	Dacus	Dacus vertebratus	Cucumis ficifolius	Cucumis	Cucurbitaceae	Cucurbitales
Tephritidae	Dacus	Dacus vertebratus	Cucumis melo	Cucumis	Cucurbitaceae	Cucurbitales
Tephritidae	Dacus	Dacus vertebratus	Cucumis myriocarpus	Cucumis	Cucurbitaceae	Cucurbitales
Tephritidae	Dacus	Dacus vertebratus	Cucumis sativus	Cucumis	Cucurbitaceae	Cucurbitales
Tephritidae	Dacus	Dacus vertebratus	Cucurbita maxima	Cucurbita	Cucurbitaceae	Cucurbitales
Tephritidae	Dacus	Dacus vertebratus	Cucurbita pepo	Cucurbita	Cucurbitaceae	Cucurbitales
Tephritidae	Dacus	Dacus vertebratus	Luffa acutangula	Luffa	Cucurbitaceae	Cucurbitales
Tephritidae	Dacus	Dacus vertebratus	Luffa cylindrica	Luffa	Cucurbitaceae	Cucurbitales
Tephritidae	Dacus	Dacus vertebratus	Momordica charantia	Momordica	Cucurbitaceae	Cucurbitales
Tephritidae	Dacus	Dacus vertebratus	Citrus reticulata	Citrus	Rutaceae	Sapindales
Tephritidae	Dacus	Dacus vertebratus	Citrus sinensis	Citrus	Rutaceae	Sapindales
Tephritidae	Dacus	Dacus vertebratus	Capsicum annuum	Capsicum	Solanaceae	Solanales
Tephritidae	Zeugodacus	Zeugodacus caudatus	Benincasa hispida	Benincasa	Cucurbitaceae	Cucurbitales
Tephritidae	Zeugodacus	Zeugodacus caudatus	Cayaponia laciniosa	Cayaponia	Cucurbitaceae	Cucurbitales
Tephritidae	Zeugodacus	Zeugodacus caudatus	Cucumis sativus	Cucumis	Cucurbitaceae	Cucurbitales
Tephritidae	Zeugodacus	Zeugodacus caudatus	Cucurbita moschata	Cucurbita	Cucurbitaceae	Cucurbitales
Tephritidae	Zeugodacus	Zeugodacus caudatus	Cucurbita pepo	Cucurbita	Cucurbitaceae	Cucurbitales
Tephritidae	Zeugodacus	Zeugodacus caudatus	Lagenaria siceraria	Lagenaria	Cucurbitaceae	Cucurbitales
Tephritidae	Zeugodacus	Zeugodacus caudatus	Luffa acutangula	Luffa	Cucurbitaceae	Cucurbitales
Tephritidae	Zeugodacus	Zeugodacus caudatus	Luffa cylindrica	Luffa	Cucurbitaceae	Cucurbitales
Tephritidae	Zeugodacus	Zeugodacus caudatus	Macrozanonia macrocarpa	Macrozanonia	Cucurbitaceae	Cucurbitales
Tephritidae	Zeugodacus	Zeugodacus caudatus	Momordica charantia	Momordica	Cucurbitaceae	Cucurbitales
Tephritidae	Zeugodacus	Zeugodacus caudatus	Trichosanthes cucumerina	Trichosanthes	Cucurbitaceae	Cucurbitales
Tephritidae	Zeugodacus	Zeugodacus caudatus	Trichosanthes tricuspidata	Trichosanthes	Cucurbitaceae	Cucurbitales
Tephritidae	Zeugodacus	Zeugodacus caudatus	Mangifera indica	Mangifera	Anacardiaceae	Sapindales
Tephritidae	Zeugodacus	Zeugodacus caudatus	Solanum lycopersicum	Solanum	Solanaceae	Solanales
Tephritidae	Zeugodacus	Zeugodacus cucumis	Carica papaya	Carica	Caricaceae	Brassicales
Tephritidae	Zeugodacus	Zeugodacus cucumis	Cayaponia laciniosa	Cayaponia	Cucurbitaceae	Cucurbitales
Tephritidae	Zeugodacus	Zeugodacus cucumis	Cucumis melo	Cucumis	Cucurbitaceae	Cucurbitales
Tephritidae	Zeugodacus	Zeugodacus cucumis	Cucumis sativus	Cucumis	Cucurbitaceae	Cucurbitales
Tephritidae	Zeugodacus	Zeugodacus cucumis	Cucurbita moschata	Cucurbita	Cucurbitaceae	Cucurbitales
Tephritidae	Zeugodacus	Zeugodacus cucumis	Cucurbita pepo	Cucurbita	Cucurbitaceae	Cucurbitales
Tephritidae	Zeugodacus	Zeugodacus cucumis	Luffa acutangula	Luffa	Cucurbitaceae	Cucurbitales
Tephritidae	Zeugodacus	Zeugodacus cucumis	Luffa cylindrica	Luffa	Cucurbitaceae	Cucurbitales
Tephritidae	Zeugodacus	Zeugodacus cucumis	Momordica charantia	Momordica	Cucurbitaceae	Cucurbitales
Tephritidae	Zeugodacus	Zeugodacus cucumis	Sechium edule	Sechium	Cucurbitaceae	Cucurbitales
Tephritidae	Zeugodacus	Zeugodacus cucumis	Trichosanthes cucumerina	Trichosanthes	Cucurbitaceae	Cucurbitales
Tephritidae	Zeugodacus	Zeugodacus cucumis	Passiflora edulis	Passiflora	Passifloraceae	Malpighiales
Tephritidae	Zeugodacus	Zeugodacus cucumis	Solanum lycopersicum	Solanum	Solanaceae	Solanales
Tephritidae	Zeugodacus	Zeugodacus cucurbitae	Dracaena curtisii	Dracaena	Asparagaceae	Asparagales
Tephritidae	Zeugodacus	Zeugodacus cucurbitae	Brassica juncea	Brassica	Brassicaceae	Brassicales
Tephritidae	Zeugodacus	Zeugodacus cucurbitae	Brassica oleracea	Brassica	Brassicaceae	Brassicales
Tephritidae	Zeugodacus	Zeugodacus cucurbitae	Brassica rapa	Brassica	Brassicaceae	Brassicales
Tephritidae	Zeugodacus	Zeugodacus cucurbitae	Capparis sepiaria	Capparis	Capparaceae	Brassicales
Tephritidae	Zeugodacus	Zeugodacus cucurbitae	Capparis thorelii	Capparis	Capparaceae	Brassicales
Tephritidae	Zeugodacus	Zeugodacus cucurbitae	Maerua siamensis	Maerua	Capparaceae	Brassicales
Tephritidae	Zeugodacus	Zeugodacus cucurbitae	Carica papaya	Carica	Caricaceae	Brassicales
Tephritidae	Zeugodacus	Zeugodacus cucurbitae	Warburgia ugandensis	Warburgia	Canellaceae	Canellales
Tephritidae	Zeugodacus	Zeugodacus cucurbitae	Hylocereus undatus	Hylocereus	Cactaceae	Caryophyllales
Tephritidae	Zeugodacus	Zeugodacus cucurbitae	Benincasa hispida	Benincasa	Cucurbitaceae	Cucurbitales
Tephritidae	Zeugodacus	Zeugodacus cucurbitae	Citrullus colocynthis	Citrullus	Cucurbitaceae	Cucurbitales
Tephritidae	Zeugodacus	Zeugodacus cucurbitae	Citrullus lanatus	Citrullus	Cucurbitaceae	Cucurbitales
Tephritidae	Zeugodacus	Zeugodacus cucurbitae	Coccinia grandis	Coccinia	Cucurbitaceae	Cucurbitales
Tephritidae	Zeugodacus	Zeugodacus cucurbitae	Coccinia trilobata	Coccinia	Cucurbitaceae	Cucurbitales
Tephritidae	Zeugodacus	Zeugodacus cucurbitae	Cucumeropsis mannii	Cucumeropsis	Cucurbitaceae	Cucurbitales
Tephritidae	Zeugodacus	Zeugodacus cucurbitae	Cucumis anguria	Cucumis	Cucurbitaceae	Cucurbitales
Tephritidae	Zeugodacus	Zeugodacus cucurbitae	Cucumis dipsaceus	Cucumis	Cucurbitaceae	Cucurbitales
Tephritidae	Zeugodacus	Zeugodacus cucurbitae	Cucumis ficifolius	Cucumis	Cucurbitaceae	Cucurbitales
Tephritidae	Zeugodacus	Zeugodacus cucurbitae	Cucumis maderaspatanus	Cucumis	Cucurbitaceae	Cucurbitales
Tephritidae	Zeugodacus	Zeugodacus cucurbitae	Cucumis melo	Cucumis	Cucurbitaceae	Cucurbitales
Tephritidae	Zeugodacus	Zeugodacus cucurbitae	Cucumis sativus	Cucumis	Cucurbitaceae	Cucurbitales
Tephritidae	Zeugodacus	Zeugodacus cucurbitae	Cucurbita maxima	Cucurbita	Cucurbitaceae	Cucurbitales
Tephritidae	Zeugodacus	Zeugodacus cucurbitae	Cucurbita moschata	Cucurbita	Cucurbitaceae	Cucurbitales
Tephritidae	Zeugodacus	Zeugodacus cucurbitae	Cucurbita pepo	Cucurbita	Cucurbitaceae	Cucurbitales
Tephritidae	Zeugodacus	Zeugodacus cucurbitae	Cyclanthera pedata	Cyclanthera	Cucurbitaceae	Cucurbitales
Tephritidae	Zeugodacus	Zeugodacus cucurbitae	Diplocyclos palmatus	Diplocyclos	Cucurbitaceae	Cucurbitales
Tephritidae	Zeugodacus	Zeugodacus cucurbitae	Gymnopetalum scabrum	Gymnopetalum	Cucurbitaceae	Cucurbitales
Tephritidae	Zeugodacus	Zeugodacus cucurbitae	Kedrostis leloja	Kedrostis	Cucurbitaceae	Cucurbitales
Tephritidae	Zeugodacus	Zeugodacus cucurbitae	Lagenaria siceraria	Lagenaria	Cucurbitaceae	Cucurbitales
Tephritidae	Zeugodacus	Zeugodacus cucurbitae	Lagenaria sphaerica	Lagenaria	Cucurbitaceae	Cucurbitales
Tephritidae	Zeugodacus	Zeugodacus cucurbitae	Luffa acutangula	Luffa	Cucurbitaceae	Cucurbitales
Tephritidae	Zeugodacus	Zeugodacus cucurbitae	Luffa cylindrica	Luffa	Cucurbitaceae	Cucurbitales
Tephritidae	Zeugodacus	Zeugodacus cucurbitae	Momordica balsamina	Momordica	Cucurbitaceae	Cucurbitales
Tephritidae	Zeugodacus	Zeugodacus cucurbitae	Momordica charantia	Momordica	Cucurbitaceae	Cucurbitales
Tephritidae	Zeugodacus	Zeugodacus cucurbitae	Momordica cochinchinensis	Momordica	Cucurbitaceae	Cucurbitales
Tephritidae	Zeugodacus	Zeugodacus cucurbitae	Momordica dioica	Momordica	Cucurbitaceae	Cucurbitales
Tephritidae	Zeugodacus	Zeugodacus cucurbitae	Momordica foetida	Momordica	Cucurbitaceae	Cucurbitales
Tephritidae	Zeugodacus	Zeugodacus cucurbitae	Momordica rostrata	Momordica	Cucurbitaceae	Cucurbitales
Tephritidae	Zeugodacus	Zeugodacus cucurbitae	Momordica trifoliolata	Momordica	Cucurbitaceae	Cucurbitales
Tephritidae	Zeugodacus	Zeugodacus cucurbitae	Sechium edule	Sechium	Cucurbitaceae	Cucurbitales
Tephritidae	Zeugodacus	Zeugodacus cucurbitae	Telfairia occidentalis	Telfairia	Cucurbitaceae	Cucurbitales
Tephritidae	Zeugodacus	Zeugodacus cucurbitae	Trichosanthes cucumerina	Trichosanthes	Cucurbitaceae	Cucurbitales
Tephritidae	Zeugodacus	Zeugodacus cucurbitae	Trichosanthes dioica	Trichosanthes	Cucurbitaceae	Cucurbitales
Tephritidae	Zeugodacus	Zeugodacus cucurbitae	Trichosanthes pilosa	Trichosanthes	Cucurbitaceae	Cucurbitales
Tephritidae	Zeugodacus	Zeugodacus cucurbitae	Trichosanthes tricuspidata	Trichosanthes	Cucurbitaceae	Cucurbitales
Tephritidae	Zeugodacus	Zeugodacus cucurbitae	Trichosanthes wallichiana	Trichosanthes	Cucurbitaceae	Cucurbitales
Tephritidae	Zeugodacus	Zeugodacus cucurbitae	Trichosanthes wawraei	Trichosanthes	Cucurbitaceae	Cucurbitales
Tephritidae	Zeugodacus	Zeugodacus cucurbitae	Zehneria mucronata	Zehneria	Cucurbitaceae	Cucurbitales
Tephritidae	Zeugodacus	Zeugodacus cucurbitae	Zehneria wallichii	Zehneria	Cucurbitaceae	Cucurbitales
Tephritidae	Zeugodacus	Zeugodacus cucurbitae	Vaccinium corymbosum	Vaccinium	Ericaceae	Ericales
Tephritidae	Zeugodacus	Zeugodacus cucurbitae	Vaccinium reticulatum	Vaccinium	Ericaceae	Ericales
Tephritidae	Zeugodacus	Zeugodacus cucurbitae	Manilkara zapota	Manilkara	Sapotaceae	Ericales
Tephritidae	Zeugodacus	Zeugodacus cucurbitae	Lablab purpureus	Lablab	Fabaceae	Fabales
Tephritidae	Zeugodacus	Zeugodacus cucurbitae	Phaseolus lunatus	Phaseolus	Fabaceae	Fabales
Tephritidae	Zeugodacus	Zeugodacus cucurbitae	Phaseolus vulgaris	Phaseolus	Fabaceae	Fabales
Tephritidae	Zeugodacus	Zeugodacus cucurbitae	Sesbania grandiflora	Sesbania	Fabaceae	Fabales
Tephritidae	Zeugodacus	Zeugodacus cucurbitae	Vigna sesquipedalis	Vigna	Fabaceae	Fabales
Tephritidae	Zeugodacus	Zeugodacus cucurbitae	Vigna unguiculata	Vigna	Fabaceae	Fabales
Tephritidae	Zeugodacus	Zeugodacus cucurbitae	Juglans hindsii	Juglans	Juglandaceae	Fagales
Tephritidae	Zeugodacus	Zeugodacus cucurbitae	Strychnos nux-vomica	Strychnos	Loganiaceae	Gentianales
Tephritidae	Zeugodacus	Zeugodacus cucurbitae	Strychnos spinosa	Strychnos	Loganiaceae	Gentianales
Tephritidae	Zeugodacus	Zeugodacus cucurbitae	Persea americana	Persea	Lauraceae	Laurales
Tephritidae	Zeugodacus	Zeugodacus cucurbitae	Annona senegalensis	Annona	Annonaceae	Magnoliales
Tephritidae	Zeugodacus	Zeugodacus cucurbitae	Adenia hondala	Adenia	Passifloraceae	Malpighiales
Tephritidae	Zeugodacus	Zeugodacus cucurbitae	Passiflora edulis	Passiflora	Passifloraceae	Malpighiales
Tephritidae	Zeugodacus	Zeugodacus cucurbitae	Passiflora foetida	Passiflora	Passifloraceae	Malpighiales
Tephritidae	Zeugodacus	Zeugodacus cucurbitae	Passiflora laurifolia	Passiflora	Passifloraceae	Malpighiales
Tephritidae	Zeugodacus	Zeugodacus cucurbitae	Passiflora quadrangularis	Passiflora	Passifloraceae	Malpighiales
Tephritidae	Zeugodacus	Zeugodacus cucurbitae	Passiflora seemannii	Passiflora	Passifloraceae	Malpighiales
Tephritidae	Zeugodacus	Zeugodacus cucurbitae	Baccaurea angulata	Baccaurea	Phyllanthaceae	Malpighiales
Tephritidae	Zeugodacus	Zeugodacus cucurbitae	Abelmoschus esculentus	Abelmoschus	Malvaceae	Malvales
Tephritidae	Zeugodacus	Zeugodacus cucurbitae	Abelmoschus moschatus	Abelmoschus	Malvaceae	Malvales
Tephritidae	Zeugodacus	Zeugodacus cucurbitae	Terminalia catappa	Terminalia	Combretaceae	Myrtales
Tephritidae	Zeugodacus	Zeugodacus cucurbitae	Psidium cattleianum	Psidium	Myrtaceae	Myrtales
Tephritidae	Zeugodacus	Zeugodacus cucurbitae	Psidium guajava	Psidium	Myrtaceae	Myrtales
Tephritidae	Zeugodacus	Zeugodacus cucurbitae	Syzygium samarangense	Syzygium	Myrtaceae	Myrtales
Tephritidae	Zeugodacus	Zeugodacus cucurbitae	Averrhoa carambola	Averrhoa	Oxalidaceae	Oxalidales
Tephritidae	Zeugodacus	Zeugodacus cucurbitae	Pandanus odorifer	Pandanus	Pandanaceae	Pandanales
Tephritidae	Zeugodacus	Zeugodacus cucurbitae	Artocarpus heterophyllus	Artocarpus	Moraceae	Rosales
Tephritidae	Zeugodacus	Zeugodacus cucurbitae	Ficus carica	Ficus	Moraceae	Rosales
Tephritidae	Zeugodacus	Zeugodacus cucurbitae	Ficus chartacea	Ficus	Moraceae	Rosales
Tephritidae	Zeugodacus	Zeugodacus cucurbitae	Ficus erecta	Ficus	Moraceae	Rosales
Tephritidae	Zeugodacus	Zeugodacus cucurbitae	Ficus pumila	Ficus	Moraceae	Rosales
Tephritidae	Zeugodacus	Zeugodacus cucurbitae	Ziziphus jujuba	Ziziphus	Rhamnaceae	Rosales
Tephritidae	Zeugodacus	Zeugodacus cucurbitae	Cydonia oblonga	Cydonia	Rosaceae	Rosales
Tephritidae	Zeugodacus	Zeugodacus cucurbitae	Eriobotrya japonica	Eriobotrya	Rosaceae	Rosales
Tephritidae	Zeugodacus	Zeugodacus cucurbitae	Fragaria chiloensis	Fragaria	Rosaceae	Rosales
Tephritidae	Zeugodacus	Zeugodacus cucurbitae	Prunus armeniaca	Prunus	Rosaceae	Rosales
Tephritidae	Zeugodacus	Zeugodacus cucurbitae	Prunus persica	Prunus	Rosaceae	Rosales
Tephritidae	Zeugodacus	Zeugodacus cucurbitae	Pyrus communis	Pyrus	Rosaceae	Rosales
Tephritidae	Zeugodacus	Zeugodacus cucurbitae	Anacardium occidentale	Anacardium	Anacardiaceae	Sapindales
Tephritidae	Zeugodacus	Zeugodacus cucurbitae	Dracontomelon dao	Dracontomelon	Anacardiaceae	Sapindales
Tephritidae	Zeugodacus	Zeugodacus cucurbitae	Mangifera indica	Mangifera	Anacardiaceae	Sapindales
Tephritidae	Zeugodacus	Zeugodacus cucurbitae	Citrus hystrix	Citrus	Rutaceae	Sapindales
Tephritidae	Zeugodacus	Zeugodacus cucurbitae	Citrus limon	Citrus	Rutaceae	Sapindales
Tephritidae	Zeugodacus	Zeugodacus cucurbitae	Citrus maxima	Citrus	Rutaceae	Sapindales
Tephritidae	Zeugodacus	Zeugodacus cucurbitae	Citrus sinensis	Citrus	Rutaceae	Sapindales
Tephritidae	Zeugodacus	Zeugodacus cucurbitae	Citrus x aurantium	Citrus	Rutaceae	Sapindales
Tephritidae	Zeugodacus	Zeugodacus cucurbitae	Triphasia trifolia	Triphasia	Rutaceae	Sapindales
Tephritidae	Zeugodacus	Zeugodacus cucurbitae	Capsicum annuum	Capsicum	Solanaceae	Solanales
Tephritidae	Zeugodacus	Zeugodacus cucurbitae	Physalis philadelphica	Physalis	Solanaceae	Solanales
Tephritidae	Zeugodacus	Zeugodacus cucurbitae	Solanum aethiopicum	Solanum	Solanaceae	Solanales
Tephritidae	Zeugodacus	Zeugodacus cucurbitae	Solanum americanum	Solanum	Solanaceae	Solanales
Tephritidae	Zeugodacus	Zeugodacus cucurbitae	Solanum anguivi	Solanum	Solanaceae	Solanales
Tephritidae	Zeugodacus	Zeugodacus cucurbitae	Solanum betaceum	Solanum	Solanaceae	Solanales
Tephritidae	Zeugodacus	Zeugodacus cucurbitae	Solanum capsicoides	Solanum	Solanaceae	Solanales
Tephritidae	Zeugodacus	Zeugodacus cucurbitae	Solanum erianthum	Solanum	Solanaceae	Solanales
Tephritidae	Zeugodacus	Zeugodacus cucurbitae	Solanum lycopersicum	Solanum	Solanaceae	Solanales
Tephritidae	Zeugodacus	Zeugodacus cucurbitae	Solanum macrocarpon	Solanum	Solanaceae	Solanales
Tephritidae	Zeugodacus	Zeugodacus cucurbitae	Solanum melongena	Solanum	Solanaceae	Solanales
Tephritidae	Zeugodacus	Zeugodacus cucurbitae	Solanum sessiliflorum	Solanum	Solanaceae	Solanales
Tephritidae	Zeugodacus	Zeugodacus cucurbitae	Solanum trilobatum	Solanum	Solanaceae	Solanales
Tephritidae	Zeugodacus	Zeugodacus cucurbitae	Tetrastigma lanceolarium	Tetrastigma	Vitaceae	Vitales
Tephritidae	Zeugodacus	Zeugodacus cucurbitae	Tetrastigma leucostaphylum	Tetrastigma	Vitaceae	Vitales
Tephritidae	Zeugodacus	Zeugodacus depressus	Citrullus lanatus	Citrullus	Cucurbitaceae	Cucurbitales
Tephritidae	Zeugodacus	Zeugodacus depressus	Cucumis melo	Cucumis	Cucurbitaceae	Cucurbitales
Tephritidae	Zeugodacus	Zeugodacus depressus	Cucumis metuliferus	Cucumis	Cucurbitaceae	Cucurbitales
Tephritidae	Zeugodacus	Zeugodacus depressus	Cucumis sativus	Cucumis	Cucurbitaceae	Cucurbitales
Tephritidae	Zeugodacus	Zeugodacus depressus	Cucurbita moschata	Cucurbita	Cucurbitaceae	Cucurbitales
Tephritidae	Zeugodacus	Zeugodacus depressus	Cucurbita pepo	Cucurbita	Cucurbitaceae	Cucurbitales
Tephritidae	Zeugodacus	Zeugodacus depressus	Lagenaria siceraria	Lagenaria	Cucurbitaceae	Cucurbitales
Tephritidae	Zeugodacus	Zeugodacus depressus	Luffa cylindrica	Luffa	Cucurbitaceae	Cucurbitales
Tephritidae	Zeugodacus	Zeugodacus depressus	Trichosanthes kirilowii	Trichosanthes	Cucurbitaceae	Cucurbitales
Tephritidae	Zeugodacus	Zeugodacus depressus	Trichosanthes multiloba	Trichosanthes	Cucurbitaceae	Cucurbitales
Tephritidae	Zeugodacus	Zeugodacus depressus	Trichosanthes quadricirrha	Trichosanthes	Cucurbitaceae	Cucurbitales
Tephritidae	Zeugodacus	Zeugodacus depressus	Solanum lycopersicum	Solanum	Solanaceae	Solanales
Tephritidae	Zeugodacus	Zeugodacus diversus	Benincasa hispida	Benincasa	Cucurbitaceae	Cucurbitales
Tephritidae	Zeugodacus	Zeugodacus diversus	Coccinia grandis	Coccinia	Cucurbitaceae	Cucurbitales
Tephritidae	Zeugodacus	Zeugodacus diversus	Cucurbita maxima	Cucurbita	Cucurbitaceae	Cucurbitales
Tephritidae	Zeugodacus	Zeugodacus diversus	Cucurbita pepo	Cucurbita	Cucurbitaceae	Cucurbitales
Tephritidae	Zeugodacus	Zeugodacus diversus	Lagenaria siceraria	Lagenaria	Cucurbitaceae	Cucurbitales
Tephritidae	Zeugodacus	Zeugodacus diversus	Luffa acutangula	Luffa	Cucurbitaceae	Cucurbitales
Tephritidae	Zeugodacus	Zeugodacus diversus	Luffa cylindrica	Luffa	Cucurbitaceae	Cucurbitales
Tephritidae	Zeugodacus	Zeugodacus diversus	Trichosanthes wawraei	Trichosanthes	Cucurbitaceae	Cucurbitales
Tephritidae	Zeugodacus	Zeugodacus hochii	Luffa cylindrica	Luffa	Cucurbitaceae	Cucurbitales
Tephritidae	Zeugodacus	Zeugodacus hochii	Trichosanthes costata	Trichosanthes	Cucurbitaceae	Cucurbitales
Tephritidae	Zeugodacus	Zeugodacus hochii	Trichosanthes wawraei	Trichosanthes	Cucurbitaceae	Cucurbitales
Tephritidae	Zeugodacus	Zeugodacus scutellaris	Cucurbita maxima	Cucurbita	Cucurbitaceae	Cucurbitales
Tephritidae	Zeugodacus	Zeugodacus scutellaris	Cucurbita moschata	Cucurbita	Cucurbitaceae	Cucurbitales
Tephritidae	Zeugodacus	Zeugodacus scutellaris	Lagenaria siceraria	Lagenaria	Cucurbitaceae	Cucurbitales
Tephritidae	Zeugodacus	Zeugodacus scutellaris	Zehneria wallichii	Zehneria	Cucurbitaceae	Cucurbitales
Tephritidae	Zeugodacus	Zeugodacus scutellatus	Cucumis sativus	Cucumis	Cucurbitaceae	Cucurbitales
Tephritidae	Zeugodacus	Zeugodacus scutellatus	Cucurbita moschata	Cucurbita	Cucurbitaceae	Cucurbitales
Tephritidae	Zeugodacus	Zeugodacus scutellatus	Cucurbita pepo	Cucurbita	Cucurbitaceae	Cucurbitales
Tephritidae	Zeugodacus	Zeugodacus scutellatus	Diplocyclos palmatus	Diplocyclos	Cucurbitaceae	Cucurbitales
Tephritidae	Zeugodacus	Zeugodacus scutellatus	Trichosanthes kirilowii	Trichosanthes	Cucurbitaceae	Cucurbitales
Tephritidae	Zeugodacus	Zeugodacus scutellatus	Trichosanthes laceribractea	Trichosanthes	Cucurbitaceae	Cucurbitales
Tephritidae	Zeugodacus	Zeugodacus scutellatus	Trichosanthes miyagii	Trichosanthes	Cucurbitaceae	Cucurbitales
Tephritidae	Zeugodacus	Zeugodacus scutellatus	Trichosanthes multiloba	Trichosanthes	Cucurbitaceae	Cucurbitales
Tephritidae	Zeugodacus	Zeugodacus scutellatus	Trichosanthes pilosa	Trichosanthes	Cucurbitaceae	Cucurbitales
Tephritidae	Zeugodacus	Zeugodacus scutellatus	Zehneria mucronata	Zehneria	Cucurbitaceae	Cucurbitales
Tephritidae	Zeugodacus	Zeugodacus tau	Borassus flabellifer	Borassus	Arecaceae	Arecales
Tephritidae	Zeugodacus	Zeugodacus tau	Benincasa hispida	Benincasa	Cucurbitaceae	Cucurbitales
Tephritidae	Zeugodacus	Zeugodacus tau	Cayaponia laciniosa	Cayaponia	Cucurbitaceae	Cucurbitales
Tephritidae	Zeugodacus	Zeugodacus tau	Citrullus colocynthis	Citrullus	Cucurbitaceae	Cucurbitales
Tephritidae	Zeugodacus	Zeugodacus tau	Citrullus lanatus	Citrullus	Cucurbitaceae	Cucurbitales
Tephritidae	Zeugodacus	Zeugodacus tau	Coccinia grandis	Coccinia	Cucurbitaceae	Cucurbitales
Tephritidae	Zeugodacus	Zeugodacus tau	Cucumis melo	Cucumis	Cucurbitaceae	Cucurbitales
Tephritidae	Zeugodacus	Zeugodacus tau	Cucumis sativus	Cucumis	Cucurbitaceae	Cucurbitales
Tephritidae	Zeugodacus	Zeugodacus tau	Cucurbita maxima	Cucurbita	Cucurbitaceae	Cucurbitales
Tephritidae	Zeugodacus	Zeugodacus tau	Cucurbita moschata	Cucurbita	Cucurbitaceae	Cucurbitales
Tephritidae	Zeugodacus	Zeugodacus tau	Cucurbita pepo	Cucurbita	Cucurbitaceae	Cucurbitales
Tephritidae	Zeugodacus	Zeugodacus tau	Gomphogyne cissiformis	Gomphogyne	Cucurbitaceae	Cucurbitales
Tephritidae	Zeugodacus	Zeugodacus tau	Gymnopetalum scabrum	Gymnopetalum	Cucurbitaceae	Cucurbitales
Tephritidae	Zeugodacus	Zeugodacus tau	Hodgsonia macrocarpa	Hodgsonia	Cucurbitaceae	Cucurbitales
Tephritidae	Zeugodacus	Zeugodacus tau	Lagenaria siceraria	Lagenaria	Cucurbitaceae	Cucurbitales
Tephritidae	Zeugodacus	Zeugodacus tau	Luffa acutangula	Luffa	Cucurbitaceae	Cucurbitales
Tephritidae	Zeugodacus	Zeugodacus tau	Luffa cylindrica	Luffa	Cucurbitaceae	Cucurbitales
Tephritidae	Zeugodacus	Zeugodacus tau	Momordica charantia	Momordica	Cucurbitaceae	Cucurbitales
Tephritidae	Zeugodacus	Zeugodacus tau	Momordica cochinchinensis	Momordica	Cucurbitaceae	Cucurbitales
Tephritidae	Zeugodacus	Zeugodacus tau	Trichosanthes celebica	Trichosanthes	Cucurbitaceae	Cucurbitales
Tephritidae	Zeugodacus	Zeugodacus tau	Trichosanthes cucumerina	Trichosanthes	Cucurbitaceae	Cucurbitales
Tephritidae	Zeugodacus	Zeugodacus tau	Trichosanthes pilosa	Trichosanthes	Cucurbitaceae	Cucurbitales
Tephritidae	Zeugodacus	Zeugodacus tau	Trichosanthes rubriflos	Trichosanthes	Cucurbitaceae	Cucurbitales
Tephritidae	Zeugodacus	Zeugodacus tau	Trichosanthes tricuspidata	Trichosanthes	Cucurbitaceae	Cucurbitales
Tephritidae	Zeugodacus	Zeugodacus tau	Trichosanthes wallichiana	Trichosanthes	Cucurbitaceae	Cucurbitales
Tephritidae	Zeugodacus	Zeugodacus tau	Zehneria wallichii	Zehneria	Cucurbitaceae	Cucurbitales
Tephritidae	Zeugodacus	Zeugodacus tau	Manilkara zapota	Manilkara	Sapotaceae	Ericales
Tephritidae	Zeugodacus	Zeugodacus tau	Phaseolus vulgaris	Phaseolus	Fabaceae	Fabales
Tephritidae	Zeugodacus	Zeugodacus tau	Fagraea ceilanica	Fagraea	Gentianaceae	Gentianales
Tephritidae	Zeugodacus	Zeugodacus tau	Strychnos nux-vomica	Strychnos	Loganiaceae	Gentianales
Tephritidae	Zeugodacus	Zeugodacus tau	Strychnos rupicola	Strychnos	Loganiaceae	Gentianales
Tephritidae	Zeugodacus	Zeugodacus tau	Strychnos thorelii	Strychnos	Loganiaceae	Gentianales
Tephritidae	Zeugodacus	Zeugodacus tau	Morinda citrifolia	Morinda	Rubiaceae	Gentianales
Tephritidae	Zeugodacus	Zeugodacus tau	Myxopyrum smilacifolium	Myxopyrum	Oleaceae	Lamiales
Tephritidae	Zeugodacus	Zeugodacus tau	Hydnocarpus anthelminthicus	Hydnocarpus	Achariaceae	Malpighiales
Tephritidae	Zeugodacus	Zeugodacus tau	Passiflora edulis	Passiflora	Passifloraceae	Malpighiales
Tephritidae	Zeugodacus	Zeugodacus tau	Baccaurea angulata	Baccaurea	Phyllanthaceae	Malpighiales
Tephritidae	Zeugodacus	Zeugodacus tau	Muntingia calabura	Muntingia	Muntingiaceae	Malvales
Tephritidae	Zeugodacus	Zeugodacus tau	Melastoma malabathricum	Melastoma	Melastomataceae	Myrtales
Tephritidae	Zeugodacus	Zeugodacus tau	Psidium guajava	Psidium	Myrtaceae	Myrtales
Tephritidae	Zeugodacus	Zeugodacus tau	Syzygium aqueum	Syzygium	Myrtaceae	Myrtales
Tephritidae	Zeugodacus	Zeugodacus tau	Syzygium jambos	Syzygium	Myrtaceae	Myrtales
Tephritidae	Zeugodacus	Zeugodacus tau	Syzygium malaccense	Syzygium	Myrtaceae	Myrtales
Tephritidae	Zeugodacus	Zeugodacus tau	Syzygium samarangense	Syzygium	Myrtaceae	Myrtales
Tephritidae	Zeugodacus	Zeugodacus tau	Averrhoa carambola	Averrhoa	Oxalidaceae	Oxalidales
Tephritidae	Zeugodacus	Zeugodacus tau	Artocarpus heterophyllus	Artocarpus	Moraceae	Rosales
Tephritidae	Zeugodacus	Zeugodacus tau	Artocarpus integer	Artocarpus	Moraceae	Rosales
Tephritidae	Zeugodacus	Zeugodacus tau	Ficus racemosa	Ficus	Moraceae	Rosales
Tephritidae	Zeugodacus	Zeugodacus tau	Ficus tinctoria	Ficus	Moraceae	Rosales
Tephritidae	Zeugodacus	Zeugodacus tau	Dracontomelon dao	Dracontomelon	Anacardiaceae	Sapindales
Tephritidae	Zeugodacus	Zeugodacus tau	Mangifera foetida	Mangifera	Anacardiaceae	Sapindales
Tephritidae	Zeugodacus	Zeugodacus tau	Mangifera indica	Mangifera	Anacardiaceae	Sapindales
Tephritidae	Zeugodacus	Zeugodacus tau	Citrus maxima	Citrus	Rutaceae	Sapindales
Tephritidae	Zeugodacus	Zeugodacus tau	Citrus sinensis	Citrus	Rutaceae	Sapindales
Tephritidae	Zeugodacus	Zeugodacus tau	Capsicum annuum	Capsicum	Solanaceae	Solanales
Tephritidae	Zeugodacus	Zeugodacus tau	Solanum lycopersicum	Solanum	Solanaceae	Solanales
Tephritidae	Zeugodacus	Zeugodacus tau	Tetrastigma leucostaphylum	Tetrastigma	Vitaceae	Vitales
